# Supplementary material for: Out of Asia: mitochondrial evolutionary history of the globally introduced supralittoral isopod Ligia exotica
Source: PeerJ. 2018 Mar 12;6:e4337. doi: 10.7717/peerj.4337 (PMC5853605; doi:10.7717/peerj.4337)
Supplement: Supplemental Information 2 [file peerj-06-4337-s002.txt]

#NEXUS
[written Thu Jul 06 09:37:54 CDT 2017 by Mesquite  version 3.10 (build 765) at MacBook-Pro-4.local/165.91.242.238]

BEGIN TAXA;
	DIMENSIONS NTAX=140;
	TAXLABELS
		Goodland_Florida_Goodland1 Palacios_Texas_PAL1 CedarKey_Florida_Cedar2 Biloxi_Mississippi_Biloxi1 StPetersburg_Florida_Tampa2 PortAransas_Texas_Aransas1 Biloxi_Mississippi_LBeachFL2 Pensacola_Florida_Pensacola1 SouthPadreIsland_Texas_SPI1 IlhaGrande_Brazil_LEB1 Parangipetta_India_India1_1 CalhetasBeach_Brazil_CAR34_1 RJ_16S RP_16S HiloHarbor_Hawaii_LexHilo1 PearlHarbor_Hawaii_LexOah1 AveryIsland_Louisiana_AVI1 SanJuandeUluaFort_Veracruz_Mexico_CAR30_1 BlueLagoon_SouthAfrica_ZAR17 DurbanHarbor_SouthAfrica_ZAR16 Jetty_Veracruz_Mexico_CAR31_1 ChaguaramasBay_Trinidad_CAR6_1 ChaguaramasBay_Trinidad_CAR6_2 Eastpoint_Florida_EastPt1 Lutao_Taiwan_tait_1 Vilankulos_Mozambique_EA_L1_1 Beira_Mozambique_EA_L2_3 Otaru_Japan_JOR1 Tianjin_China_TJ1 Sendai_Japan_JSN7 Boryeong_Korea_BR26 Boseong_Korea_GH11 Cheju_Korea_Cheju1 Zhujiajien_China_ZH2_5 PingtungCounty_Taiwan_UF3546 Toyohashi_Japan_JTO2 Okinawa_Japan_OK2_7 Ulleungdo_Korea_UL13 Boryeong_Korea_Daechen1 Woojuk_Korea_Woojuk1 Fukuoka_Japan_JFU11 Niigata_Japan_JNI17 Qingdao_China_QD1_14 Western_SouthKorea_H36 Western_SouthKorea_H35 Western_SouthKorea_H34 Western_SouthKorea_H33 Western_SouthKorea_H32 Western_SouthKorea_H31 Western_SouthKorea_H30 Western_SouthKorea_H29 Western_SouthKorea_H28 Western_SouthKorea_H27 Western_SouthKorea_H26 Western_SouthKorea_H25 Western_SouthKorea_H24 Western_SouthKorea_H23 Western_SouthKorea_H22 Western_SouthKorea_H21 Western_SouthKorea_H20 Western_SouthKorea_H19 Western_SouthKorea_H18 Western_SouthKorea_H17 Western_SouthKorea_H16 Western_SouthKorea_H15 Eastern_SouthKorea_H39 Eastern_SouthKorea_H38 Eastern_SouthKorea_H37 Eastern_SouthKorea_H14 Eastern_SouthKorea_H13 Eastern_SouthKorea_H12 Eastern_SouthKorea_H11 Eastern_SouthKorea_H10 Eastern_SouthKorea_H9 Eastern_SouthKorea_H8 Eastern_SouthKorea_H7 Eastern_SouthKorea_H6 Eastern_SouthKorea_H5 Eastern_SouthKorea_H4 Eastern_SouthKorea_H3 Eastern_SouthKorea_H2 Eastern_SouthKorea_H1 Cambodia_I07 Cambodia_I06 Cambodia_I05 Cambodia_I04 Cambodia_I03 Cambodia_I02 Cambodia_I01 ChinmenTao_Taiwan_I08 ChinmenTao_Taiwan_I07 ChinmenTao_Taiwan_I06 ChinmenTao_Taiwan_I05 ChinmenTao_Taiwan_I04 ChinmenTao_Taiwan_I03 ChinmenTao_Taiwan_I01 Okinawa_Japan_I06 Okinawa_Japan_I05 Okinawa_Japan_I04 Okinawa_Japan_I02 Okinawa_Japan_I01 Chilung_Taiwan_I05 Chilung_Taiwan_I04 Chilung_Taiwan_I02 Chilung_Taiwan_I01 HuapingHsu_Taiwan_I02 HuapingHsu_Taiwan_I01 TianjinAndShandong_China_LH8 Rushan_China_LH9 Rushan_China_LH10 Rushan_China_LH11 Shandong_China_LH12 Weihai_China_LH13 Qingdao_China_LH14 Qingdao_China_LH15 Qingdao_China_LH16 Qingdao_China_LH17 Qingdao_China_LH18 Qingdao_China_LH19 Lianyungang_China_LH20 Jiangsu_China_LH21 Nantong_China_LH22 Nantong_China_LH23 Nantong_China_LH24 EastAsia_h9 EastAsia_h10 EastAsia_h11 EastAsia_h12 EastAsia_h13 Oahu_Hawaii_h99 CumberlandIsland_Georgia_USA NortheastAndEastChina_LH1 Liaoning_China_LH2 LiaoningAndShandong_China_LH3 Huludao_China_LH4 TianjinAndShandong_China_LH5 LiaoningAndShandong_China_LH6 Dalian_China_LH7 Kanagawa_Japan_Japan2_1 Okinawa_Japan_TOYA4 
	;

END;


BEGIN CHARACTERS;
	DIMENSIONS  NCHAR=553;
	FORMAT DATATYPE = DNA GAP = - MISSING = ?;
	MATRIX
	Goodland_Florida_Goodland1                 ----------------------cgcctgct-acctctttagcaggtagattctgcccaatggaacctaaatggccgcagtatcctgactgtgctaaggtagcataataatttgtctcttaattggaggctagcatgaatgaactgacgaagaaaagactgtctcaggagggaagggggaaatttatatctaggtaaaaaatcctaggagttgtagagggacgataagaccctaaaagcttta-ccctttaagcctaagcttgtttaattctattaggcctgcagggttttcactggggcggtgactctat-aaaactagagcaactgaaacaccttgagtgaacccaataaccttaactaagatatttaagtaagttactttagggataacagcgcaattctctgtgagagcccttattgaccagagagattacgacctcgatgttgaatt-gaagacttaaccagagcagcatttggtagaaaggagactgttcgcctcttaaaccttc-------------------------------------------
	Palacios_Texas_PAL1                        ----------------------cgcctgct-acctctttagcaggtagattctgcccaatggaacctaaatggccgcagtatcctgactgtgctaaggtagcataataatttgtctcttaattggaggctagcatgaatgaactgacgaagaaaagactgtctcaggagggaagggggaaatttatatctaggtaaaaaatcctaggagttgtagagggacgataagaccctaaaagcttta-ccctttaagcctaagcttgtttaattctattaggcctgcagggttttcactggggcggtgactctat-aaaactagagcaactgaaacaccttgagtgaacccaataaccttaactaagatatttaagtaagttactttagggataacagcgcaattctctgtgagagcccttattgaccagagagattacgacctcgatgttgaatt-gaagacttaaccagagcagcatttggtagaaaggagactgttcgcctcttaaaccttc-------------------------------------------
	CedarKey_Florida_Cedar2                    ----------------------cgcctgct-acctctttagcaggtagattctgcccaatggaacctaaatggccgcagtatcctgactgtgctaaggtagcataataatttgtctcttaattggaggctagcatgaatgaactgacgaagaaaagactgtctcaggagggaagggggaaatttatatctaggtaaaaaatcctaggagttgtagagggacgataagaccctaaaagcttta-ccctttaagcctaagcttgtttaattctattaggcctgcagggttttcactggggcggtgactctat-aaaactagagcaactgaaacaccttgagtgaacccaataaccttaactaagatatttaagtaagttactttagggataacagcgcaattctctgtgagagcccttattgaccagagagattacgacctcgatgttgaatt-gaagacttaaccagagcagcatttggtagaaaggagactgttcgcctcttaaaccttc-------------------------------------------
	Biloxi_Mississippi_Biloxi1                 ----------------------cgcctgct-acctctttagcaggtagattctgcccaatggaacctaaatggccgcagtatcctgactgtgctaaggtagcataataatttgtctcttaattggaggctagcatgaatgaactgacgaagaaaagactgtctcaggagggaagggggaaatttatatctaggtaaaaaatcctaggagttgtagagggacgataagaccctaaaagcttta-ccctttaagcctaagcttgtttaattctattaggcctgcagggttttcactggggcggtgactctat-aaaactagagcaactgaaacaccttgagtgaacccaataaccttaactaagatatttaagtaagttactttagggataacagcgcaattctctgtgagagcccttattgaccagagagattacgacctcgatgttgaatt-gaagacttaaccagagcagcatttggtagaaaggagactgttcgcctcttaaaccttc-------------------------------------------
	StPetersburg_Florida_Tampa2                ----------------------cgcctgct-acctctttagcaggtagattctgcccaatggaacctaaatggccgcagtatcctgactgtgctaaggtagcataataatttgtctcttaattggaggctagcatgaatgaactgacgaagaaaagactgtctcaggagggaagggggaaatttatatctaggtaaaaaatcctaggagttgtagagggacgataagaccctaaaagcttta-ccctttaagcctaagcttgtttaattctattaggcctgcagggttttcactggggcggtgactctat-aaaactagagcaactgaaacaccttgagtgaacccaataaccttaactaagatatttaagtaagttactttagggataacagcgcaattctctgtgagagcccttattgaccagagagattacgacctcgatgttgaatt-gaagacttaaccagagcagcatttggtagaaaggagactgttcgcctcttaaaccttc-------------------------------------------
	PortAransas_Texas_Aransas1                 ----------------------cgcctgct-acctctttagcaggtagattctgcccaatggaacctaaatggccgcagtatcctgactgtgctaaggtagcataataatttgtctcttaattggaggctagcatgaatgaactgacgaagaaaagactgtctcaggagggaagggggaaatttatatctaggtaaaaaatcctaggagttgtagagggacgataagaccctaaaagcttta-ccctttaagcctaagcttgtttaattctattaggcctgcagggttttcactggggcggtgactctat-aaaactagagcaactgaaacaccttgagtgaacccaataaccttaactaagatatttaagtaagttactttagggataacagcgcaattctctgtgagagcccttattgaccagagagattacgacctcgatgttgaatt-gaagacttaaccagagcagcatttggtagaaaggagactgttcgcctcttaaaccttc-------------------------------------------
	Biloxi_Mississippi_LBeachFL2               ----------------------cgcctgct-acctctttagcaggtagattctgcccaatggaacctaaatggccgcagtatcctgactgtgctaaggtagcataataatttgtctcttaattggaggctagcatgaatgaactgacgaagaaaagactgtctcaggagggaagggggaaatttatatctaggtaaaaaatcctaggagttgtagagggacgataagaccctaaaagcttta-ccctttaagcctaagcttgtttaattctattaggcctgcagggttttcactggggcggtgactctat-aaaactagagcaactgaaacaccttgagtgaacccaataaccttaactaagatatttaagtaagttactttagggataacagcgcaattctctgtgagagcccttattgaccagagagattacgacctcgatgttgaatt-gaagacttaaccagagcagcatttggtagaaaggagactgttcgcctcttaaaccttc-------------------------------------------
	Pensacola_Florida_Pensacola1               ----------------------cgcctgct-acctctttagcaggtagattctgcccaatggaacctaaatggccgcagtatcctgactgtgctaaggtagcataataatttgtctcttaattggaggctagcatgaatgaactgacgaagaaaagactgtctcaggagggaagggggaaatttatatctaggtaaaaaatcctaggagttgtagagggacgataagaccctaaaagcttta-ccctttaagcctaagcttgtttaattctattaggcctgcagggttttcactggggcggtgactctat-aaaactagagcaactgaaacaccttgagtgaacccaataaccttaactaagatatttaagtaagttactttagggataacagcgcaattctctgtgagagcccttattgaccagagagattacgacctcgatgttgaatt-gaagacttaaccagagcagcatttggtagaaaggagactgttcgcctcttaaaccttc-------------------------------------------
	SouthPadreIsland_Texas_SPI1                ----------------------cgcctgct-acctctttagcaggtagattctgcccaatggaacctaaatggccgcagtatcctgactgtgctaaggtagcataataatttgtctcttaattggaggctagcatgaatgaactgacgaagaaaagactgtctcaggagggaagggggaaatttatatctaggtaaaaaatcctaggagttgtagagggacgataagaccctaaaagcttta-ccctttaagcctaagcttgtttaattctattaggcctgcagggttttcactggggcggtgactctat-aaaactagagcaactgaaacaccttgagtgaacccaataaccttaactaagatatttaagtaagttactttagggataacagcgcaattctctgtgagagcccttattgaccagagagattacgacctcgatgttgaatt-gaagacttaaccagagcagcatttggtagaaaggagactgttcgcctcttaaaccttc-------------------------------------------
	IlhaGrande_Brazil_LEB1                     ----------------------?????????????????????????gattctgcccaatggaacctaaatggccgcagtatcctgactgtgctaaggtagcataataatttgtctcttaattggaggctagcatgaatgaactgacgaagaaaagactgtctcaggagggaagggggaaatttatatctaggtaaaaaatcctaggagttgtagagggacgataagaccctaaaagcttta-ccctttaagcctaagcttgtttaattctattaggcctgcagggttttcactggggcggtgactctat-aaaactagagcaactgaaacaccttgagtgaacccaataaccttaactaagatatttaagtaagttactttagggataacagcgcaattctctgtgagagcccttattgaccagagagattacgacctcgatgttgaatt-gaagacttaaccagagcagcatttggtagaaaggagactgttcgcctcttaaaccttc-------------------------------------------
	Parangipetta_India_India1_1                ----------------------cgcctgct-acctctttagcaggtagattctgcccaatggaacctaaatggccgcagtatcctgactgtgctaaggtagcataataatttgtctcttaattggaggctagcatgaatgaactgacgaagaaaagactgtctcaggagggaagggggaaatttatatctaggtaaaaaatcctaggagttgtagagggacgataagaccctaaaagcttta-ccctttaagcctaagcttgtttaattctattaggcctgcagggttttcactggggcggtgactctat-aaaactagagcaactgaaacaccttgagtgaacccaataaccttaactaagatatttaagtaagttactttagggataacagcgcaattctctgtgagagcccttatcgaccagagagattacgacctcgatgttgaatt-gaagacttaaccagagcagcatttggtagaaaggagactgttcgcctcttaaaccttc-------------------------------------------
	CalhetasBeach_Brazil_CAR34_1               ----------------------cgcctgct-acctctctagcaggtagattctgcccaatggaacctaaatggccgcagtatcctgactgtgctaaggtagcataataatttgtctcttaattggaggctagcatgaatgaactgacgaagaaaagactgtctcaggaggggaggggaaaatttatatctaggtaaaaaatcctaggagttgtagagggacgataagaccctaaaagcttta-ccctttaagcctaagcttattaaattctattaggcctatagggttttcactggggcggtgactctat-gaaactagagcaactcaaacaccttgagtgaatccaataaccttaactaagatactaaagtaagttactttagggataacagcgcaattctctgtgagagcccttatcgaccagagagattacgacctcgatgttgaatt-gaagacttaaccagagcagcatttggtagaaaggagactgttcgtctcttaaaccttc-------------------------------------------
	RJ_16S                                     TCGCCTGTTTTTCAAAAACA-TCGCCTGCT-ACCTCTCTAGCAGGTAGATTCTGCCCAATGGAACCTAAATGGCCGCAGTATCCTGACTGTGCTAAGGTAGCATAATAATTTGTCTCTTAATTGGAGGCTAGCATGAATGAACTGACGAAGAAAAGACTGTCTCAGGAGGGGAGGGGAAAATTTATATCTAGGTAAAAAATCCTAGGAGTTGTAGAGGGACGATAAGACCCTAAAAGCTTTA-CCCTTTAAGCCTAAGCTTATTAAATTCTATTAGGCCTATAGGGTTTTCACTGGGGCGGTGACTCTAT-GAAACTAGAGCAACTCAAACACCTTGAGTGAATCCAATAACCTTAACTAAGATACTAAAGTAAGTTACTTTAGGGATAACAGCGCAATTCTCTGTGAGAGCCCTTATCGACCAGAGAGATTACGACCTCGATGTTGAATT-GAAGACTTAACCAGAGCAGCATTTGGTAGAAAGGAGACTGTTCGTCTCTTAAACCTTCACGTGATCTGAGTTCCAGACCGGA-------------------
	RP_16S                                     TCGCCTGTTTTATCAAAAACATCGCCTGCT-ACCTCTCTAGCAGGTAGATTCTGCCCAATGGAACCTAAATGGCCGCAGTATCCTGACTGTGCTAAGGTAGCATAATAATTTGTCTCTTAATTGGAGGCTAGCATGAATGAACTGACGAAGAAAAGACTGTCTCAGGAGGGGAGGGGAAAATTTATATCTAGGTAAAAAATCCTAGGAGTTGTAGAGGGACGATAAGACCCTAAAAGCTTTA-CCCTTTAAGCCTAAGCTTATTAAATTCTATTAGGCCTATAGGGTTTTCACTGGGGCGGTGACTCTAT-GAAACTAGAGCAACTCAAACACCTTGAGTGAATCCAATAACCTTAACTAAGATACTAAAGTAAGTTACTTTAGGGATAACAGCGCAATTCTCTGTGAGAGCCCTTATCGACCAGAGAGATTACGACCTCGATGTTGAATT-GAAGACTTAACCAGAGCAGCATTTGGTAGAAAGGAGACTGTTCGTCTCTTAAACCTTCACGTGATCTGAGTTCAGACCGGA--------------------
	HiloHarbor_Hawaii_LexHilo1                 ----------------------cgcctgct-acctctctagcaggtagattctgcccaatggaacctaaatggccgcagtaccctgactgtgctaaggtagcataataatttgtctcttaattggaggctagcatgaatgaactgacgaagaaaagactgtctcaggaggggagggggaaatttatatctaggtaaaaaatcctaggagttgtagagggacgataagaccctaaaagcttta-ccctttaagcctaagcttattaaattctattaggcctatagggttttcactggggcggtgactctat-aaaactagagcaactcaaacaccttgagtgaatccaataaccttaactaagatactaaagtaagttactttagggataacagcgcaattctctgtgagagcccttatcgaccagagagattacgacctcgatgttgaatt-gaagacttaaccagagcagcatttggtagaaaggagactgttcgtctcttaaaccttc-------------------------------------------
	PearlHarbor_Hawaii_LexOah1                 ----------------------cgcctgct-acctctctagcaggtagattctgcccaatggaacctaaatggccgcagtaccctgactgtgctaaggtagcataataatttgtctcttaattggaggctagcatgaatgaactgacgaagaaaagactgtctcaggaggggagggggaaatttatatctaggtaaaaaatcctaggagttgtagagggacgataagaccctaaaagcttta-ccctttaagcctaagcttattaaattctattaggcctatagggttttcactggggcggtgactctat-aaaactagagcaactcaaacaccttgagtgaatccaataaccttaactaagatactaaagtaagttactttagggataacagcgcaattctctgtgagagcccttatcgaccagagagattacgacctcgatgttgaatt-gaagacttaaccagagcagcatttggtagaaaggagactgttcgtctcttaaaccttc-------------------------------------------
	AveryIsland_Louisiana_AVI1                 ----------------------cgcctgct-acctctttagcaggtagattctgcccaatggaacctaaatggccgcagtatcctgactgtgctaaggtagcataataatttgtctcttaattggaggctagcatgaatgaactgacgaagaaaagactgtctcaggagggaagggggaaatttatatctaggtaaaaaatcctaggagttgtagagggacgataagaccctaaaagcttta-ccctttaagcctaagcttgtttaattctattaggcctgcagggttttcactggggcggtgactctat-aaaactagagcaactgaaacaccttgagtgaacccaataaccttaactaagatatttaagtaagttactttagggataacagcgcaattctctgtgagagcccttattgaccagagagattacgacctcgatgttgaatt-gaagacttaaccagagcagcatttggtagaaaggagactgttcgcctcttaaaccttc-------------------------------------------
	SanJuandeUluaFort_Veracruz_Mexico_CAR30_1  ----------------------cgcctgct-acctctttagcaggtagattctgcccaatggaacctaaatggccgcagtatcctgactgtgctaaggtagcataataatttgtctcttaattggaggctagcatgaatgaactgacgaagaaaaaactgtctcaggagggaaggggaaaatttatatctaggtaaaaaatcctaggagttgtagagggacgataagaccctaaaagcttta-ccctttaagcctgagcttgtttaattctattaggcctgcagggttttcactggggcggtgactctat-aaaactagagcaactgaaacaccttgagtgaacccaataaccttaactaagatatttaagtaagttactttagggataacagcgcaattctctgtgagagcccttatcgaccagagagattacgacctcgatgttgaatt-gaagacttaaccagagcagcatttggtacaaaggagactgttcgcctcttaaaccttc-------------------------------------------
	BlueLagoon_SouthAfrica_ZAR17               ----------------------cgcctgct-acctctttagcaggtagattctgcccaatggaacctaaatggccgcagtatcctgactgtgctaaggtagcataataatttgtctcttaattggaggctagcatgaatgaactgacgaagaaaaaactgtctcaggagggaaggggaaaatttatatctaggtaaaaaatcctaggagttgtagagggacgataagaccctaaaagcttta-ccctttaagcctgagcttgtttaattctattaggcctgcagggttttcactggggcggtgactctat-aaaactagagcaactgaaacaccttgagtgaacccaataaccttaactaagatatttaagtaagttactttagggataacagcgcaattctctgtgagagcccttatcgaccagagagattacgacctcgatgttgaatt-gaagacttaaccagagcagcatttggtacaaaggagactgttcgcctcttaaaccttc-------------------------------------------
	DurbanHarbor_SouthAfrica_ZAR16             ----------------------cgcctgct-acctctttagcaggtagattctgcccaatggaacctaaatggccgcagtatcctgactgtgctaaggtagcataataatttgtctcttaattggaggctagcatgaatgaactgacgaagaaaaaactgtctcaggagggaagggggaaatttatatctaggtaaaaaatcctaggagttgtagagggacgataagaccctaaaagcttta-ccctttaagcctgagcttgtttaattctattaggcctgcagggttttcactggggcggtgactctat-aaaactagagcaactgaaacaccttgagtgaacccaataaccttaactaagatatttaagtaagttactttagggataacagcgcaattctctgtgagagcccttatcgaccagagagattacgacctcgatgttgaatt-gaagacttaaccagagcagcatttggtacaaaggagactgttcgcctcttaaaccttc-------------------------------------------
	Jetty_Veracruz_Mexico_CAR31_1              ----------------------cgcctgct-acctctttagcaggtagattctgcccaatggaacctaaatggccgcagtatcctgactgtgctaaggtagcataataatttgtctcttaattggaggctagcatgaatgaactgacgaagaaaaaactgtctcaggagggaaggggaaaatttatatctaggtaaaaaatcctaggagttgtagagggacgataagaccctaaaagcttta-ccctttaagcctgagcttgtttaattctattaggcctgcagggttttcactggggcggtgactctat-aaaactagagcaactgaaacaccttgagtgaacccaataaccttaactaagatatttaagtaagttactttagggataacagcgcaattctctgtgagagcccttatcgaccagagagattacgacctcgatgttgaatt-gaagacttaaccagagcagcatttggtacaaaggagactgttcgcctcttaaaccttc-------------------------------------------
	ChaguaramasBay_Trinidad_CAR6_1             ----------------------cgcctgct-acctctttagcaggtagattctgcccaatggaacctaaatggccgcagtatcctgactgtgctaaggtagcataataatttgtctcttaattggaggctagcatgaatgaactgacgaagaaaaaactgtctcaggagggaaggggaaaatttatatctaggtaaaaaatcctaggagttgtagagggacgataagaccctaaaagcttta-ccctttaagcctgagcttgtttaattctattaggcctgcagggttttcactggggcggtgactctat-aaaactagagcaactgaaacaccttgagtgaacccaataaccttaactaagatatttaagtaagttactttagggataacagcgcaattctctgtgagagcccttatcgaccagagagattacgacctcgatgttgaatt-gaagacttaaccagagcagcatttggtacaaaggagactgttcgcctcttaaaccttc-------------------------------------------
	ChaguaramasBay_Trinidad_CAR6_2             ----------------------cgcctgct-acctctttagcaggtagattctgcccaatggaacctaaatggccgcagtatcctgactgtgctaaggtagcataataatttgtctcttaattggaggctagcatgaatgaactgacgaagaaaagactgtctcaggagggaagggggaaatttatatctaggtaaaaaatcctaggagttgtagagggacgataagaccctaaaagcttta-ccctttaagcctaagcttgtttaattctattaggcctgcagggttttcactggggcggtgactctat-aaaactagagcaactgaaacaccttgagtgaacccaataaccttaactaagatatttaagtaagttactttagggataacagcgcaattctctgtgagagcccttattgaccagagagattacgacctcgatgttgaatt-gaagacttaaccagagcagcatttggtagaaaggagactgttcgcctcttaaaccttc-------------------------------------------
	Eastpoint_Florida_EastPt1                  ----------------------cgcctgct-acctctttagcaggtagattctgcccaatggaacctaaatggccgcagtatcctgactgtgctaaggtagcataataatttgtctcttaattggaggctagcatgaatgaactgacgaagaaaagactgtctcaggagggaagggggaaatttatatctaggtaaaaaatcctaggagttgtagagggacgataagaccctaaaagcttta-ccctttaagcctaagcttgtttaattctattaggcctgcagggttttcactggggcggtgactctat-aaaactagagcaactgaaacaccttgagtgaacccaataaccttaactaagatatttaagtaagttactttagggataacagcgcaattctctgtgagagcccttattgaccagagagattacgacctcgatgttgaatt-gaagacttaaccagagcagcatttggtagaaaggagactgttcgcctcttaaaccttc-------------------------------------------
	Lutao_Taiwan_tait_1                        ----------------------cgcctgct-acctctctagcaggtagattctgcccaatggaacctaaatggccgcagtaccctgactgtgctaaggtagcataataatttgtctcttaattggaggctagcatgaatgaactgacgaagaaaagactgtctcaggaggggagggggaaatttatatctaggtaaaaaatcctaggagttgtagagggacgataagaccctaaaagcttta-ccctttaagcctaagcttattaaattctattaggcctatagggttttcactggggcggtgactctat-aaaactagagcaactcaaacaccttgagtgaatccaataaccttaactaagatactaaagtaagttactttagggataacagcgcaattctctgtgagagcccttatcgaccagagagattacgacctcgatgttgaatt-gaagacttaaccagagcagcatttggtagaaaggagactgttcgtctcttaaaccttc-------------------------------------------
	Vilankulos_Mozambique_EA_L1_1              ----------------------cgcctgct-acctctttagcaggtagattctgcccaatggaacctaaatggccgcagtatcctgactgtgctaaggtagcataataatttgtctcttaattggaggctagcatgaatgaactgacgaagaaaagactgtctcaggagggaagggggaaatttatatctaggtaaaaaatcctaggagttgtagagggacgataagaccctaaaagcttta-ccctttaagcctaagcttgtttaattctattaggcctgcagggttttcactggggcggtgactctat-aaaactagagcaactgaaacaccttgagtgaacccaataaccttaactaagatatttaagtaagttactttagggataacagcgcaattctctgtgagagcccttatcgaccagagagattacgacctcgatgttgaatt-gaagacttaaccagagcagcatttggtagaaaggagactgttcgcctcttaaaccttc-------------------------------------------
	Beira_Mozambique_EA_L2_3                   ----------------------cgcctgct-acctctttagcaggtagattctgcccaatggaacctaaatggccgcagtatcctgactgtgctaaggtagcataataatttgtctcttaattggaggctagcatgaatgaactgacgaagaaaagactgtctcaggagggaagggggaaatttatatctaggtaaaaaatcctaggagttgtagagggacgataagaccctaaaagcttta-ccctttaagcctaagcttgtttaattctattaggcctgcagggttttcactggggcggtgactctat-aaaactagagcaactgaaacaccttgagtgaacccaataaccttaactaagatatttaagtaagttactttagggataacagcgcaattctctgtgagagcccttatcgaccagagagattacgacctcgatgttgaatt-gaagacttaaccagagcagcatttggtagaaaggagactgttcgcctcttaaaccttc-------------------------------------------
	Otaru_Japan_JOR1                           ----------------------cgcctact-tctttcttagtaggtagattctgcccaatgaagcttaaatggccgcagtatcctgactgtgctaaggtagcataataacttgtctcttaattggaggctagaatgaatgaactgacgaagaaaatactgtctca-gggggagaaagaaaatttatacccaggtaaaaaatcctgggagttgtagagggacgataagaccctaaaagcttta-ccctttaagcctaaaccgctatagcttagttaggtctgatgggttttcactggggcggtgactctac-ctaactagagcaattaaaacactctgggtgaacctaataaccttgattgaaatccaaaactaagttactttagggataacagcgcaattctctgtaagagcccttatcgaccagagagattacgacctcgatgttgaatt-gaagacttaaccagagcagcatttggttgaaaggagactgttcgtctcttaaaccttc-------------------------------------------
	Tianjin_China_TJ1                          ----------------------cgcctact-tctttcttagtaggtagattctgcccaatgaagcttaaatggccgcagtatcctgactgtgctaaggtagcataataacttgtctcttaattggaggctagaatgaatgaactgacgaagaaaatactgtctca-gggggagaaagaaaatttatacccaggtaaaaaatcctgggagttgtagagggacgataagaccctaaaagcttta-ccctttaagcctaaaccgctatagtttagttaggtctgatgggttttcactggggcggtgactctac-ctaactagagcaattaaaacactctgggtgaacctaataaccttgattgaaatccaaaactaagttactttagggataacagcgcaattctctgtaagagcccttatcgaccagagagattacgacctcgatgttgaatt-gaagacttaaccagagcagcatttggttgaaaggagactgttcgtctcttaaaccttc-------------------------------------------
	Sendai_Japan_JSN7                          ----------------------cgcctact-tctttcttagtaggtagattctgcccaatgaagattaaatggccgcagtatcctgactgtgctaaggtagcataataacttgtctcttaattggaggctagaatgaatgaactgacgaagaaaatactgtctca-gggggagaaagaaaatttatacccaggtaaaaaatcctgggagttgtagagggacgataagaccctaaaagcttta-ccctttaagcctaaaccgctatagcttagttaggtctgatgggttttcactggggcggtgactctac-ctaactagagcaattaaaacactctgggtgaacctaataaccttgattgaaatccaaaactaagttactttagggataacagcgcaattctctgtaagagcccttatcgaccagagagattacgacctcgatgttgaatt-gaagacttaaccagagcagcatttggttgaaaggagactgttcgtctcttaaaccttc-------------------------------------------
	Boryeong_Korea_BR26                        ----------------------cgcctact-tctttcttagtaggtagattctgcccaatgaagcttaaatggccgcagtatcctgactgtgctaaggtagcataataacttgtctcttaattggaggctagaatgaatgaactgacgaagaagatactgtctca-gggggagaaagaaaatttatatccaggtaaaaaatcctgggagttgtagagggacgataagaccctaaaagcttta-ccctttaagcctaaaccgctatagcttatttaggtctaatgggttttcactggggcggtgactctac-ctaactagagcaattaaaacactctgggtgaacctaataaccttgattgaaatccaaaactaagttactttagggataacagcgcaattctctgtaagagcccttatcgaccagagagattacgacctcgatgttgaatt-gaagacttaaccagagcagcatttggttgaaaggagactgttcgtctcttaaaccttc-------------------------------------------
	Boseong_Korea_GH11                         ----------------------cgcctact-tctttcttagtaggtagattctgcccaatgaagcttaaatggccgcagtatcctgactgtgctaaggtagcataataacttgtctcttaattggaggctagaatgaatgaactgacgaagaagatactgtctca-gggggagagagaaaatttatatccaggtaaaaaatcctgggagttgtagagggacgataagaccctaaaagcttta-ccctttaagcctaaaccgctatagcttagttaggtctaatgggttttcactggggcggtgactctac-ctaactagagcaattaaaacactctgggtgaacctaataaccttgattgaaatccaaaactaagttactttagggataacagcgcaattctctgtaagagcccttatcgaccagagagattacgacctcgatgttgaatt-gaagacttaaccagagcagcatttggttgaaaggagactgttcgtctcttaaaccttc-------------------------------------------
	Cheju_Korea_Cheju1                         ----------------------?????????????????????????????????????????????????ggccgcagtatcctgactgtgctaaggtagcataataacttgtctcttaattggaggctagaatgaatgaactgacgaagaagatactgtctcaggggggagaaagaaaatttatatccaggtaaaaaatcctgggagttgtagagggacgataagaccctaaaagcttta-cccttaaagcctaaaccgctatagcttagttaggtctaatgggttttcactggggcggtgactctac-ctaactagagcaattaaaacactctgggtgaacctaataaccttgattgaaatccaaaactaagttactttagggataacagcgcaattctctgtaagagcccttatcgaccagagagattacgacctcgatgttgaatt-gaagacttaaccagag??????????????????????????????????????????-------------------------------------------
	Zhujiajien_China_ZH2_5                     ----------------------cgcctgct-tcctctttagcaggtagattctgcccaatggaacctaaatggccgcagtatcctgactgtgctaaggtagcataataatttgtctcttgattggaggctagcatgaatgaactgacgaagaaaagactgtctcaggagggaaggggaaaatttatatctaggtaaaaaatcctaggagttgtagagggacgataagaccctaaaagcttta-ccctttaagcctaagcttgtttaattctattaggcctgtagggttttcactggggcggtgactctat-aaaactagagcaactaaaacaccttgagtgaacctaataaccttaactaagatatctaagtaagttactttagggataacagcgcaattctctgtgagagcccttatcgaccagagagattacgacctcgatgttgaatt-gaagacttaaccagagcagcatttggtagaaaggagactgttcgcctcttaaaccttc-------------------------------------------
	PingtungCounty_Taiwan_UF3546               ----------------------cgcctgct-tcctctttagcaggtagattctgcccaatggaacctaaatggccgcagtatcctgactgtgctaaggtagcataataatttgtctcttgattggaggctagtatgaatgaactgacgaagaaaagactgtctcaggaggaaaggggtaaatttatatctaggtaaaaaatcctaggagttgtagagggacgataagaccctaaaagcttta-ccctttaagcctaagcttgtttaattctattaggcctgtagggttttcactggggcggtgactctat-aaaactagagtaactaaaacaccttgagtgaacctaataaccttaactaagatatctaagtaagttactttagggataacagcgcaattctctgtgagagcccttatcgaccagagagattacgacctcgatgttgaatt-gaagacttaaccagagcagcatttggtagaaaggagactgttcgcctcttaaaccttc-------------------------------------------
	Toyohashi_Japan_JTO2                       ----------------------cgcctgct-acctctctagcaggtagattctgcccaatggaacctaaatggccgcagtaccctgactgtgctaaggtagcataataatttgtctcttaattggaggctagcatgaatgaactgacgaagaaaagactgtctcaggaggggagggggaaatttatatctaggtaaaaaatcctaggagttgtagagggacgataagaccctaaaagcttta-ccctttaagcctaagcttattaaattctattaggcctatagggttttcactggggcggtgactctat-aaaactagagcaactcaaacaccttgagtgaatccaataaccttaactaagatactaaagtaagttactttagggataacagcgcaattctctgtgagagcccttatcgaccagagagattacgacctcgatgttgaatt-gaagacttaaccagagcagcatttggtagaaaggagactgttcgtctcttaaaccttc-------------------------------------------
	Okinawa_Japan_OK2_7                        ----------------------cgcctgct-acatttttagcaggtagattctgcccaatggaacctaaatggccgcagtatcctgactgtgctaaggtagcataataatttgtctcttaattggaggctagtatgaatgaactgacgaagaaaagtctgtctcggaggggaaaggggaaatttatatctaggtaaaaaatcctaggagctgtagagggacgataagaccctaaaagcttta-cccttaaagcctaagcttgtgtaattatattaggcctgtagggttttcactggggcggtgcctctat-taaactagagcagctaaaacactctgagtgagcctaacaaccttagctaagataaacaagtaagttactttagggataacagcgcaattctctgtaagagcccttatcgaccagagagattacgacctcgatgttgaatt-gaagacttagccggagcagcatttggcaagaaggagactgttcgtctcttaaaccttc-------------------------------------------
	Ulleungdo_Korea_UL13                       ----------------------cgcctgct-tcctttttagtaggtagattctgcccaatgagacttaaatggccgcagtatcctgactgtgctaaggtagcataataatttgtctcttaattggaggctagtatgaatgaactgacgaagaaaagactgtctcaggaggggaagagaaaatttatattcaggtaaaaaatcctgaaagctgtagagggacgataagaccctaaaagcttta-cccttaaagcctaagctcctatagctttattaggcctgtagggttttcactggggcggtgtctctgt-taaaccagagcagttaaaacactctgagtgaatttaataaccttagctaaaatatttaagtaagttactttagggataacagcgcaattctctgtgagagcccttatcgaccagagagattacgacctcgatgttgaatt-gaagacttagccagagcagcatttggttaaaaggagactgttcgtctcttaaaccttc-------------------------------------------
	Boryeong_Korea_Daechen1                    ----------------------cgcctgct-tcctttttagtaggtagattctgcccaatgagacttaaatggccgcagtatcctgactgtgctaaggtagcataataatttgtctcttaattggaggctagtatgaatgaactgacgaagaaaagactgtctcaggaggggaagagaaaatttatattcaggtaaaaaatcctgaaagctgtagagggacgataagaccctaaaagcttta-cccttaaagcctaagctcctatagctttattaggcctgtagggttttcactggggcggtgtctctgt-taaaccagagcagttaaaacactctgagtgaatttaataaccttagctaaaatatttaagtaagttactttagggataacagcgcaattctctgtgagagcccttatcgaccagagagattacgacctcgatgttgaatt-gaagacttagccagagcagcatttggttaaaaggagactgttcgtctcttaaaccttc-------------------------------------------
	Woojuk_Korea_Woojuk1                       ----------------------cgcctgct-tcctttttagtaggtagattctgcccaatgagacttaaatggccgcagtatcctgactgtgctaaggtagcataataatttgtctcttaattggaggctagtatgaatgaactgacgaagaaaagactgtctcaggaggggaagagaaaatttatattcaggtaaaaaatcctgaaagctgtagagggacgataagaccctaaaagcttta-cccttaaagcctaagctcctatagctttattaggcctgtagggttttcactggggcggtgtctctgt-taaaccagagcagttaaaacactctgagtgaatttaataaccttagctaaaatatttaagtaagttactttagggataacagcgcaattctctgtgagagcccttatcgaccagagagattacgacctcgatgttgaatt-gaagacttagccagagcagcatttggttaaaaggagactgttcgtctcttaaaccttc-------------------------------------------
	Fukuoka_Japan_JFU11                        ----------------------cgcctgct-tcctttttagtaggtagattctgcccaatgagacttaaatggccgcagtatcctgactgtgctaaggtagcataataatttgtctcttaattggaggctagtatgaatgaactgacgaagaaaagactgtctcaggaggggaagagaaaatttatattcaggtaaaaaatcctgaaagctgtagagggacgataagaccctaaaagcttta-cccttaaagcctaagctcctatagctttattaggcctgtagggttttcactggggcggtgtctctgt-taaaccagagcagttaaaacactctgagtgaatttaataaccttagctaaaatatttaagtaagttactttagggataacagcgcaattctctgtgagagcccttatcgaccagagagattacgacctcgatgttgaatt-gaagacttagccagagcagcatttggttaaaaggagactgttcgtctcttaaaccttc-------------------------------------------
	Niigata_Japan_JNI17                        ----------------------cgcctgct-tcctttttagtaggtagattctgcccaatgagacttaaatggccgcagtatcctgactgtgctaaggtagcataataatttgtctcttaattggaggctagtatgaatgaactgacgaagaaaagactgtctcaggaggggaagagaaaatttatattcaggtaaaaaatcctgaaagctgtagagggacgataagaccctaaaagcttta-cccttaaagcctaagctcctatagctttattaggcctgtagggttttcactggggcggtgtctctgt-taaaccagagcagttaaaacactctgagtgaatttaataaccttagctaaaatatttaagtaagttactttagggataacagcgcaattctctgtgagagcccttatcgaccagagagattacgacctcgatgttgaatt-gaagacttagccagagcagcatttggttaaaaggagactgttcgtctcttaaaccttc-------------------------------------------
	Qingdao_China_QD1_14                       ----------------------cgcctgct-tcctttttagtaggtagattctgcccaatgagacttaaatggccgcagtatcctgactgtgctaaggtagcataataatttgtctcttaattggaggctagtatgaatgaactgacgaagaaaagactgtctcaggaggggaagagaaaatttatactcaggtaaaaaatcctgaaagctgtagagggacgataagaccctaaaagcttta-cccttaaagcctaagctcctatagctttattaggcctgtagggttttcactggggcggtgtctctgt-taaaccagagcagttaaaacactctgagtgaatttaataaccttagctaaaatatttaagtaagttactttagggataacagcgcaattctctgtgagagcccttatcgaccagagagattacgacctcgatgttgaatt-gaagacttagccagagcagcatttggttaaaaggagactgttcgtctcttaaaccttc-------------------------------------------
	Western_SouthKorea_H36                     ----------------------cgcctact-tctttcttagtaggtagattctgcccaatgaagcttaaatggccgcagtatcctgactgtgctaaggtagcataataacgtgtctcttaattggaggctagaatgaatgaactgacgaagaaaatactgtctca-gggggagagagaaaatttatatccaggtaaaaaatcctgggagttgtagagggacgataagaccctaaaagcttta-ccctttaagcctaaaccgctatagcttagttaggtctaatgggttttcactggggcggtgactctac-ctaactagagcaattaaaacactctgggtgaacctaataaccttgattgaaatccaaaactaagttactttagggataacagcgcaattctctgtaagagcccttatcgaccagagagattacgacctcgatgttgaatt-gaagacttaaccagagcagcatttggttgaaaggagactgttcgtctcttaaaccttc-------------------------------------------
	Western_SouthKorea_H35                     ----------------------cgcctact-tctttcttagtaggtagattctgcccaatgaagcttaaatggccgcagtatcctgactgtgctaaggtagcataataacttgtctcttaattggaggctagaatgaatgaactgacgaagaagatactgtctca-gggggagagagaaaatttatacccaggtaaaaaatcctgggagttgtagagggacgataagaccctaaaagcttta-ccctttaagcctaaaccgctatagcttagttaggtctgatgggttttcactggggcggtgactctac-ctaactagagcaattaaaacactctgggtgaacctaataaccttgattgaaatccaaaactaagttactttagggataacagcgcaattctctgtaagagcccttatcgaccagagagattacgacctcgatgttgaatt-gaagacttaaccagagcagcatttggttgaaaggagactgttcgtctcttaaaccttc-------------------------------------------
	Western_SouthKorea_H34                     ----------------------cgcctact-tctttcttagtaggtagattctgcccaatgaagcttaaatggccgcagtatcctgactgtgctaaggtagcataataacttgtctcttaattggaggctagaatgaatgaactgacgaagaaaatactgtctca-gggggagaaagaaaatttatacccaggtaaaaaatcctgggagttgtagagggacgataagaccctaaaagcttta-ccctttaagcctaaaccgctatagcttagttaggtctgatgggttttcactggggcggtgactctac-ctaactagagcaattaaaacactctggatgaacctaataaccttgattgaaatccaaaactaagttactttagggataacagcgcaattctctgtaagagcccttatcgaccagagagattacgacctcgatgttgaatt-gaagacttaaccagagcagcatttggttgaaaggagactgttcgtctcttaaaccttc-------------------------------------------
	Western_SouthKorea_H33                     ----------------------cgcctact-tctttcttagtaggtagattctgcccaatgaagcttaaatggccgcagtatcctgactgtgctaaggtagcataataacttgtctcttaattggaggctagaatgaatgaactgacgaagaagatactgtctca-gggggagaaagaaaatttatatccaggtaaaaaatcctgggagttgtagagggacgataagaccctaaaagcttta-ccctttaagcctaaaccgttatagcttagttaggcctaatgggttttcactggggcggtgactctac-ctaactagagcaatttaaacactctgggtgaacccaataaccttgattgaaatccaaaactaagttactttagggataacagcgcaattctctgtaagagcccttatcgaccagagagattacgacctcgatgttgaatt-gaagacttaaccagagcagcatttggttgaaaggagactgttcgtctcttaaaccttc-------------------------------------------
	Western_SouthKorea_H32                     ----------------------cgcctact-tctttcttagtaggtagattctgcccaatgaagcttaaatggccgcagtatcctgactgtgctaaggtagcataataacttgtctcttaattggaggctagaatgaatgaactgacgaagaaaatactgtctca-gggggagaaagaaaatttatacccaggtaaaaaatcctgggagttgtagagggacgataagaccctaaaagcttta-ccctttaagcctaaaccgctatagcttagttaggtctgatgggttttcactggggcggtgactctac-ctaactagagcaattaaaacactctgggtgaacctaataaccttgattgaaatccaaaactaagttactttagggataacagcgcaattctctgtgagagcccttatcgaccagagagattacgacctcgatgttgaatt-gaagacttaaccagagcagcatttggttgaaaggagactgttcgtctcttaaaccttc-------------------------------------------
	Western_SouthKorea_H31                     ----------------------cgcctact-tctttcttagtaggtagattctgcccaatgaagcttaaatggccgcagtatcctgactgtgctaaggtagcataataacttgtctcttaattggaggctagaatgaatgaactgacgaagaagatactgtctca-gggggagagagaaaatttatatccaggtaaaaaatcctgggagttgtagagggacgataagaccctaaaagcttta-ccctttaagcctaaaccgctatagcttagttaggtctgatgggttttcactggggcggtgactctac-ctaactagagcaattaaaacactctgggtgaacctaataaccttgattgaaatccaaaactaagttactttagggataacagcgcaattctctgtaagagcccttatcgaccagagagattacgacctcgatgttgaatt-gaagacttaaccagagcagcatttggttgaaaggagactgttcgtctcttaaaccttc-------------------------------------------
	Western_SouthKorea_H30                     ----------------------cgcctact-tctttcttagtaggtagattctgcccaatgaagcttaaatggccgcagtatcctgactgtgctaaggtagcataataacttgtctcttaattggaggctagaatgaatgaactgacgaagaaaatactgtctca-gggggagaaagaaaatttatacccaggtaaaaaatcctgggagttgtagagggacgataagaccctaaaagcttta-ccctttaagcctaaaccgctacagcttagttaggtctgatgggttttcactggggcggtgactctac-ctaactagagcaattaaaacactctgggtgaacctaataaccttgattgaaatccaaaactaagttactttagggataacagcgcaattctctgtaagagcccttatcgaccagagagattacgacctcgatgttgaatt-gaagacttaaccagagcagcatttggttgaaaggagactgttcgtctcttaaaccttc-------------------------------------------
	Western_SouthKorea_H29                     ----------------------cgcctact-tctttcttagtaggtagattctgcccaatgaagcttaaatggccgcagtatcctgactgtgctaaggtagcataataacttgtctcttaattggaggctagaatgaatgaactgacgaagaagatactgtctca-gggggagagagaaaatttatatccaggtaaaaaatcctgggagttgtagagggacgataagaccctaaaagcttta-ccctttaagcctaaaccgctatagcttagttaggtctaatgggttttcactggggcggtgactctac-ctaactagagcaattaaaacactctgggtgaacctaataaccttgattgaaatccaaaactaagttactttagggataacagcgcaattctctgtaagagcccttatcgaccagagagattacgaccaagatgttgaatt-gaagacttaaccagagcagcatttggttgaaaggagactgttcgtctcttaaaccttc-------------------------------------------
	Western_SouthKorea_H28                     ----------------------cgcctact-tctttcttagtaggtagattctgcccaatgaagcttaaatggccgcagtatcctgactgtgctaaggtagcataataacttgtctcttaattggaggctagaatgaatgaactgacgaagaaaatactgtctca-gggggagagagaaaatttatatccaggtaaaaaatcctgggagttgtagagggacgataagaccctaaaagcttta-ccctttaagcctaaaccgctatagcttagttaggtctaatgggttttcactggggcggtgactctac-ctaactagagcaattaaaacactctgggtgaacctaataaccttgattgaaatccaaaactaagttactttagggataacagcgcaattctctgtaagagcccttatcgaccagagagattacgacctcgatgttgaatt-gaagacttaaccagagcagcatttggttgaaaggagactgttcgtctcttaaaccttc-------------------------------------------
	Western_SouthKorea_H27                     ----------------------cgcctact-tctttcttagtaggtagattctgcccaatgaagcttaaatggccgcagtatcctgactgtgctaaggtagcataataacttgtctcttaattggaggctagaatgaatgaactgacgaagaagatactgtctca-gggggagagagaaaatttatatccaggtaaaaaatcctgggagttgtagagggacgataagaccctaaaagcttta-ccctttaagcctaaaccgctatagcttagttaggtctaatgggttttcactggggcggtgactctac-ctaactagagcaattaaaacactctgggtgaacctaataaccttgattgaaatctaaaactaagttactttagggataacagcgcaattctctgtaagagcccttatcgaccagagagattacgacctcgatgttgaatt-gaagacttaaccagagcagcatttggttgaaaggagactgttcgtctcttaaaccttc-------------------------------------------
	Western_SouthKorea_H26                     ----------------------cgcctact-tctttcttagtaggtagattctgcccaatgaagcttaaatggccgcagtatcctgactgtgctaaggtagcataataacttgtctcttaattggaggctagaatgaatgaactgacgaagaaaatactgtctca-gggggagaaagaaaatttatacccaggtaaaaaatcctgggagttgtagagggacgataagaccctaaaagcttta-ccctttaagcctaaaccgctatagcttagttaggtctgatgggttttcactggggcggtgactctac-ctaactagagcaattaaaacactctgggtgaacctaataaccttgattgaaatctaaaactaagttactttagggataacagcgcaattctctgtaagagcccttatcgaccagagagattacgacctcgatgttgaatt-gaagacttaaccagagcagcatttggttgaaaggagactgttcgtctcttaaaccttc-------------------------------------------
	Western_SouthKorea_H25                     ----------------------cgcctact-tctttcttagtaggtagattctgcccaatgaagcttaaatggccgcagtatcctgactgtgctaaggtagcataataacttgtctcttaattggaggctagaatgaatgaactgacgaagaagatactgtctca-gggggagaaagaaaatttatatccaggtaaaaaatcctgggagttgtagagggacgataagaccctaaaagcttta-ccctttaagcctagaccgttatagcttagttaggcctaatgggttttcactggggcggtgactctac-ctaactagagcaatttaaacactctgggtgaacccaataaccttgattaaaatccaaaactaagttactttagggataacagcgcaattctctgtaagagcccttatcgaccagagagattacgacctcgatgttgaatt-gaagacttaaccagagcagcatttggttgaaaggagactgttcgtctcttaaaccttc-------------------------------------------
	Western_SouthKorea_H24                     ----------------------cgcctact-tctttcttagtaggtagattctgcccaatgaagcttaaatggccgcagtatcctgactgtgctaaggtagcataataacttgtctcttaattggaggctagaatgaatgaactgacgaagaagatactgtctca-gggggagagagaaaatttatatccaggtaaaaaatcctgggagttgtagagggacgataagaccctaaaagcttta-ccctttaagcctaaaccgctatagcttagttaggtctaatgggttttcactggggcggtgactctactttaactagagcaattaaaacactctgggtgaacctaataaccttgattgaaatccaaaactaagttactttagggataacagcgcaattctctgtaagagcccttatcgaccagagagattacgacctcgatgttgaatt-gaagacttaaccagagcagcatttggttgaaaggagactgttcgtctcttaaaccttc-------------------------------------------
	Western_SouthKorea_H23                     ----------------------cgcctact-tctttcttagtaggtagattctgcccaatgaagcttaaatggccgcagtatcctgactgtgctaaggtagcataataacttgtctcttaattggaggctagaatgaatgaactgacgaagaaaatactgtctcaggggggagaaagaaaatttatacccaggtaaaaaatcctgggagttgtagagggacgataagaccctaaaagcttta-ccctttaagcctaaaccgctatagcttagttaggtctgatgggttttcactggggcggtgactctac-ctaactagagcaattaaaacactctgggtgaacctaataaccttgattgaaatccaaaactaagttactttagggataacagcgcaattctctgtaagagcccttatcgaccagagagattacgacctcgatgttgaatt-gaagacttaaccagagcagcatttggttgaaaggagactgttcgtctcttaaaccttc-------------------------------------------
	Western_SouthKorea_H22                     ----------------------cgcctact-tctttcttagtaggtagattctgcccaatgaagcttaaatggccgcagtatcctgactgtgctaaggtagcataataacttgtctcttaattggaggctagaatgaatgaactgacgaagaagatactgtctcaggggggagaaagaaaatttatatccaggtaaaaaatcctgggagttgtagagggacgataagaccctaaaagcttta-cccttaaagcctaaaccgctatagcttagttaggtctaatgggttttcactggggcggtgactctac-ctaactagagcaattaaaacactctgggtgaacctaataaccttgattgaaatccaaaactaagttactttagggataacagcgcaattctctgtaagagcccttatcgaccagagagattacgacctcgatgttgaatt-gaagacttaaccagagcagcatttggttgaaaggagactgttcgtctcttaaaccttc-------------------------------------------
	Western_SouthKorea_H21                     ----------------------cgcctact-tctttcttagtaggtagattctgcccaatgaagcttaaatggccgcagtatcctgactgtgctaaggtagcataataacttgtctcttaattggaggctagaatgaatgaactgacgaagaaaatactgtctca-gggggagaaagaaaatttatacccaggtaaaaaatcctgggagttgtagagggacgataagaccctaaaagcttta-ccctttaagcctaaaccgctatagcttagttaggtctgatgggttttcactggggcggtgactctac-ctaactagagcaattaaaacactctgggtggacctaataaccttgattgaaatccaaaactaagttactttagggataacagcgcaattctctgtaagagcccttatcgaccagagagattacgacctcgatgttgaatt-gaagacttaaccagagcagcatttggttgaaaggagactgttcgtctcttaaaccttc-------------------------------------------
	Western_SouthKorea_H20                     ----------------------cgcctact-tctttcttagtaggtagattctgcccaatgaagcttaaatggccgcagtatcctgactgtgctaaggtagcataataacttgtctcttaattggaggctagaatgaatgaactgacgaagaaaatactgtctca-gggggagaaagaaaatttatacccaggtaaaaaatcctgggagttgtagagggacgataagaccctaaaagcttta-ccctttaagcctaaaccgctacagcttagttaggtctgatgggttttcactggggcggtgactctac-ctaactagagcaattaaaacactctgggtgaacctaataaccttgattgaaatccaaaactaagttactttagggataacagcgcaattctctgtaagagcccttatcgaccagagagattacgacctcgatgttgaatt-gaagacttagccagagcagcatttggttgaaaggagactgttcgtctcttaaaccttc-------------------------------------------
	Western_SouthKorea_H19                     ----------------------cgcctact-tctttcttagtaggtagattctgcccaatgaagcttaaatggccgcagtatcctgactgtgctaaggtagcataataacttgtctcttaattggaggctagaatgaatgaactgacgaagaaaatactgtctca-gggggagagagaaaatttatacccaggtaaaaaatcctgggagttgtagagggacgataagaccctaaaagcttta-ccctttaagcctaaaccgctatagcttagttaggtctgatgggttttcactggggcggtgactctac-ctaactagagcaattaaaacactctgggtgaacctaataaccttgattgaaatccaaaactaagttactttagggataacagcgcaattctctgtaagagcccttatcgaccagagagattacgacctcgatgttgaatt-gaagacttaaccagagcagcatttggttgaaaggagactgttcgtctcttaaaccttc-------------------------------------------
	Western_SouthKorea_H18                     ----------------------cgcctact-tctttcttagtaggtagattctgcccaatgaagcttaaatggccgcagtatcctgactgtgctaaggtagcataataacttgtctcttaattggaggctagaatgaatgaactgacgaagaagatactgtctcaggggggagagagaaaatttatatccaggtaaaaaatcctgggagttgtagagggacgataagaccctaaaagcttta-ccctttaagcctaaaccgctatagtttagttaggtctaatgggttttcactggggcggtgactctac-ctaactagagcaattaaaacactctgggtgaacctaataaccttgattgaaatccaaaactaagttactttagggataacagcgcaattctctgtaagagcccttatcgaccagagagattacgacctcgatgttgaatt-gaagacttaaccagagcagcatttggttgaaaggagactgttcgtctcttaaaccttc-------------------------------------------
	Western_SouthKorea_H17                     ----------------------cgcctact-tctttcttagtaggtagattctgcccaatgaagcttaaatggccgcagtatcctgactgtgctaaggtagcataataacttgtctcttaattggaggctagaatgaatgaactgacgaagaagatactgtctca-gggggagagagaaaatttatatccaggtaaaaaatcctgggagttgtagagggacgataagaccctaaaagcttta-ccctttaagcctaaaccgctatagcttagttaggtctaatgggttttcactggggcggtgactctac-ctaactagagcaattaaaacactctgagtgaacctaataaccttgattgaaatccaaaactaagttactttagggataacagcgcaattctctgtaagagcccttatcgaccagagagattacgacctcgatgttgaatt-gaagacttaaccagagcagcatttggttgaaaggagactgttcgtctcttaaaccttc-------------------------------------------
	Western_SouthKorea_H16                     ----------------------cgcctact-tctttcttagtaggtagattctgcccaatgaagcttaaatggccgcagtatcctgactgtgctaaggtagcataataacttgtctcttaattggaggctagaatgaatgaactgacgaagaagatactgtctca-gggggagagagaaaatttatatccaggtaaaaaatcctgggagttgtagagggacgataagaccctaaaagcttta-ccctttaagcctaaaccgctatagcttagttaggtctaatgggttttcactggggcggtgactctac-ctaactagagcaattaaaacactctgggtgaacctaataaccttgattgaaatccaaaactaagttactttagggataacagcgcaattctctgtaagagcccttatcgaccagagagattacgacctcgatgttgaatt-gaagacttaaccagagcagcatttggttgaaaggagactgttcgtctcttaaaccttc-------------------------------------------
	Western_SouthKorea_H15                     ----------------------cgcctact-tctttcttagtaggtagattctgcccaatgaagcttaaatggccgcagtatcctgactgtgctaaggtagcataataacttgtctcttaattggaggctagaatgaatgaactgacgaagaaaatactgtctca-gggggagaaagaaaatttatacccaggtaaaaaatcctgggagttgtagagggacgataagaccctaaaagcttta-ccctttaagcctaaaccgctatagcttagttaggtctgatgggttttcactggggcggtgactctac-ctaactagagcaattaaaacactctgggtgaacctaataaccttgattgaaatccaaaactaagttactttagggataacagcgcaattctctgtaagagcccttatcgaccagagagattacgacctcgatgttgaatt-gaagacttaaccagagcagcatttggttgaaaggagactgttcgtctcttaaaccttc-------------------------------------------
	Eastern_SouthKorea_H39                     ----------------------cgcctgct-tcctttttagtaggtagattctgcccaatgagacttaaatggccgcagtatcctgactgtgctaaggtagcataataatttgtctcttaattggaggctagtatgaatgaactgacgaagaaaagactgtctcaggaggggaagagaaaatttatattcaggtaaaaaatcctgaaagctgtagagggacgataagaccctaaaagcttta-cccttaaagcctaagctcctatagctttattaggcctgtagggttttcactggggcggtgtctctgt-taaaccagagcagttaaaacactctgagtgaatctaataaccttagctaaaatatttaagtaagttactttagggataacagcgcaattctctgtgagagcccttatcgaccagagagattacgacctcgatgttgaatt-gaagacttagccagagcagcatttggttaaaaggagactgttcgtctcttaaaccttc-------------------------------------------
	Eastern_SouthKorea_H38                     ----------------------cgcctgct-tcctttttagtaggtagattctgcccaatgagacttaaatggccgcagtatcctgactgtgctaaggtagcataataatttgtctcttaattggaggctagtatgaatgaactgacgaagaaaagactgtctcaggaggggaagagaaaatttatattcaggtaaaaaatcctgaaagctgtagagggacgataagaccctaaaagcttta-cccttaaagcctaagctcctatagctctattaggcctgtagggttttcactggggcggtgtctctgt-taaaccagagcagtttaaacactctgagtggatttaataaccttagctaaaatattttagtaagttactttagggataacagcgcaattctctgtgagagcccttatcgaccagagagattacgacctcgatgttgaatt-gaagacttagccagagcagcatctggttaaaaggagactgttcgtctcttaaaccttc-------------------------------------------
	Eastern_SouthKorea_H37                     ----------------------cgcctgct-tcctttttagtaggtagattctgcccaatgagacttaaatggccgcagtaccctgactgtgctaaggtagcataataatttgtctcttaattggaggctagtatgaatgaactgacgaagaaaagactgtctcaggaggggaagagaaaatttatattcaggtaaaaaatcctgaaagctgtagagggacgataagaccctaaaagcttta-cccttaaagcctaagctcctatagctttattaggcctgtagggttttcactggggcggtgtctctgt-taaaccagagcagttaaaacactctgagtgaatttaataaccttagctaaaatatttatgtaagttactttagggataacagcgcaattctctgtgagagcccttatcgaccagagagattacgacctcgatgttgaact-gaagacttagccagagcagcatttggttaaaaggagactgttcgtctcttaaaccttc-------------------------------------------
	Eastern_SouthKorea_H14                     ----------------------cgcctgct-tcctttttagtaggtagattctgcccaatgagacttaaatggccgcagtatcctgactgtgctaaggtagcataataatttgtctcttaattggaggctagtatgaatgaactgacgaagaaaagactgtctcaggaggggaagagaaaatttatattcaggtaaaaaatcctgaaagctgtagagggacgataagaccctaaaagcttta-cccttaaagcctaagctcctatagctttattaggcctgtagggttttcactggggcggtgtctctgt-taaaccagagcagttaaaacactctgagtgaatttaataaccttagctaaaatatttaagtaagttactttagggataacagcgcaattctctgtgagagcccttatcgaccagagagattacgacctcgatgttgaatt-gaagacttagccagagcagcatttggtcaaaaggagactgttcgtctcttaaaccttc-------------------------------------------
	Eastern_SouthKorea_H13                     ----------------------cgcctgct-tcctttttagtaggtagattctgcccaatgagacttaaatggccgcagtatcctgactgtgctaaggtagcataataatttgtctcttaattggaggctagtatgaatgaactgacgaagaaaagactgtctcaggaggggaagagaaaatttatattcaggtaaaaaatcctgaaagctgtagagggacgataagaccctaaaagcttta-cccttaaagcctaagctcctatagctttattaggcctgtagtgttttcactggggcggtgtctctgt-taaaccagagcagttaaaacactctgagtgaatttaataaccttagctaaaatatttaagtaagttactttagggataacagcgcaattctctgtgagagcccttatcgaccagagagattacgacctcgatgttgaatt-gaagacttagccagagcagcatttggttaaaaggagactgttcgtctcttaaaccttc-------------------------------------------
	Eastern_SouthKorea_H12                     ----------------------cgcctgct-tcctttttagtaggtagattctgcccaatgagacttaaatggccgcagtatcctgactgtgctaaggtagcataataatttgtctcttaattggaggctagtatgaatgaactgacgaagaaaagactgtctcaggaggggaagagaaaatttatattcaggtaaaaaatcctgaaagctgtagagggacgataagaccctaaaagcttta-cccctaaagcctaagctcctatagctttattaggcctgtagggttttcactggggcggtgtctctgt-taaaccagagcagttaaaacactctgagtgaatttaataaccttagctaaaatatttaagtaagttactttagggataacagcgcaattctctgtgagagcccttatcgaccagagagattacgacctcgatgttgaatt-gaagacttagccagagcagcatttggttaaaaggagactgttcgtctcttaaaccttc-------------------------------------------
	Eastern_SouthKorea_H11                     ----------------------cgcctgct-tcctttttagtaggtagattctgcccaatgagacttaaatggccgcagtatcctgactgtgctaaggtagcataataatttgtctcttaattggaggctagtatgaatgaactgacgaagaaaagactgtctcaggaggggaagagaaaatttatgttcaggtaaaaaatcctgaaagctgtagagggacgataagaccctaaaagcttta-cccttaaagcctaagctcctatagctttattaggcctgtagggttttcactggggcggtgtctctgt-taaaccagagcagttaaaacactctgagtgaatttaataaccttagctaaaatatttaagtaagttactttagggataacagcgcaattctctgtgagagcccttatcgaccagagagattacgacctcgatgttgaatt-gaagacttagccagagcagcatttggttaaaaggagactgttcgtctcttaaaccttc-------------------------------------------
	Eastern_SouthKorea_H10                     ----------------------cgcctgct-tcctttttagtaggtagattctgcccaatgagacttaaatggccgcagtatcctgactgtgctaaggtagcataataatttgtctcttaattggaggctagtatgaatgaactgacgaagaaaagactgtctcaggaggggaagagaaaatttatattcaggtaaaaaatcctgaaagctgtagagggacgataagaccctaaaagcttta-cccttaaagcctaagctcctatagctttattaggcctgtagggttttcactggggcggtgtctctgt-taaaccagggcagttaaaacactctgagtgaatttaataaccttagctaaaatatttaagtaagttactttagggataacagcgcaattctctgtgagagcccttatcgaccagagagattacgacctcgatgttgaatt-gaagacttagccagagcagcatttggttaaaaggagactgttcgtctcttaaaccttc-------------------------------------------
	Eastern_SouthKorea_H9                      ----------------------cgcctgct-tcctttttagtaggtagattctgcccaatgagacttaaatggccgcagtatcctgactgtgctaaggtagcataataatttgtctcttaattggaggctagtatgaatgaactgacgaagaaaagactgtctcaggaggggaagagaaaatttatattcaggtaaaaaatcctgaaagctgtagagggacgataagaccctaaaagcttta-cccttaaagcctaagctcctatagctttattaggcctgtagggttttcactggggcggtgtctctgt-taaaccagagcagttaaaacactctgagtgaatttaataaccttagctaaaatatttaagtaagttactttagggataacagcgcaattctctgtgagagcccttatcgaccagagagattacgacctcgatgttgaatt-gaagacttagccagagcagcatttggttaaaaggagactgttcgtctctcaaaccttc-------------------------------------------
	Eastern_SouthKorea_H8                      ----------------------cgcctgct-tcctttttagtaggtagattctgcccaatgagacttaaatggccgcagtatcctgactgtgctaaggtagcataataatttgtctcttaattggaggctagtatgaatgaactgacgaagaaaagactgtctcaggaggggaagagaaaatttatattcaggtaaaaaatcctgaaagctgtagagggacgataagaccctaaaagcttta-cccttaaagcctaagctcctatagctctattaggcctgtagggttttcactggggcggtgtctctgt-taaaccagagcagttaaaacactctgagtggatttaataaccttagctaaaatatttaagtaagttactttagggataacagcgcaattctctgtgagagcccttatcgaccagagagattacgacctcgatgttgaatt-gaagacttagccagagcagcatctggttgaaaggagactgttcgtctcttaaaccttc-------------------------------------------
	Eastern_SouthKorea_H7                      ----------------------cgcctgct-tcttttttagtaggtagattctgcccaatgagacttaaatggccgcagtatcctgactgtgctaaggtagcataataatttgtctcttaattggaggctagtatgaatgaactgacgaagaaaagactgtctcaggaggggaagagaaaatttatattcaggtaaaaaatcctgaaagctgtagagggacgataagaccctaaaagcttta-cccttaaagcctaagctcctatagctttattaggcctgtagggttttcactggggcggtgtctctgt-taaaccagagcagttaaaacactctgagtgaatttaataaccttagctaaaatatttaagtaagttactttagggataacagcgcaattctctgtgagagcccttatcgaccagagagattacgacctcgatgttgaatt-gaagacttagccagagcagcatttggttaaaaggagactgttcgtctcttaaaccttc-------------------------------------------
	Eastern_SouthKorea_H6                      ----------------------cgcctgct-tcctttttagtaggtagattctgcccaatgagacttaaatggccgcagtatcctgactgtgctaaggtagcataataatttgtctcttaattggaggctagtatgaatgaactgacgaagaaaagactgtctcaggaggggaagagaaaatttatattcaggtaaaaaatcctgaaagctgtagagggacgataagaccctaaaagcttta-cccttaaagcctaagctcctatagctctattaggcctgtagggttttcactggggcggtgtctctgt-taaaccagagcagttaaaacactctgagtggatttaataaccttagctaaaatatttaagtaagttactttagggataacagcgcaattctctgtgagagcccttatcgaccagagagattacgacctcgatgttgaatt-gaagacttagccagagcagcatctggttaaaaggagactgttcgtctcttaaaccttc-------------------------------------------
	Eastern_SouthKorea_H5                      ----------------------cgcctgct-tcctttttagtaggtagattctgcccaatgagacttaaatggccgcagtatcctgactgtgctaaggtagcataataatttgtctcttaattggaggctagtatgaatgaactgacgaagaaaagactgtctcaggaggggaagagaaaatttatattcaggtaaaaaatcctgaaagctgtagagggacgataagaccctaaaagcttta-cccttaaagcctaagctcctatagctctattaggcctgtagggttttcactggggcggtgtctctgt-taaaccagagcagttaaaacactctgagtgaatttaataaccttagctaaaatatttaagtaagttactttagggataacagcgcaattctctgtgagagcccttatcgaccagagagattacgacctcgatgttgaatt-gaagacttagccagagcagcatctggttaaaaggagactgttcgtctcttaaaccttc-------------------------------------------
	Eastern_SouthKorea_H4                      ----------------------cgcctgct-tcctttttagtaggtagattctgcccaatgagacttaaatggccgcagtatcctgactgtgctaaggtagcataataatttgtctcttaattggagactagtatgaatgaactgacgaagaaaagactgtctcaggaggggaagagaaaatttatattcaggtaaaaaatcctgaaagctgtagagggacgataagaccctaaaagcttta-cccttaaagcctaagctcctatagctttattaggcctgtagggttttcactggggcggtgtctctgt-taaaccagagcagttaaaacactctgagtgaatttaataaccttagctaaaatatttaagtaagttactttagggataacagcgcaattctctgtgagagcccttatcgaccagagagattacgacctcgatgttgaatt-gaagacttagccagagcagcatttggttaaaaggagactgttcgtctcttaaaccttc-------------------------------------------
	Eastern_SouthKorea_H3                      ----------------------cgcctgct-tcctttttagtaggtagattctgcccaatgagacttaaatggccgcagtatcctgactgtgctaaggtagcataataatttgtctcttaattggaggctagtatgaatgaactgacgaagaaaagactgtctcaggaggggaagagaaaatttatattcaggtaaaaaatcctgaaagctgtagagggacgataagaccctaaaagcttta-cccttaaagcctaagctcctatagctttattaggcctgtagggttttcactggggcggtgtctctgt-taaaccagagcagttaaaacactctgagtgaatttaataaccttagctaaaatatttaaataagttactttagggataacagcgcaattctctgtgagagcccttatcgaccagagagattacgacctcgatgttgaatt-gaagacttagccagagcagcatttggttaaaaggagactgttcgtctcttaaaccttc-------------------------------------------
	Eastern_SouthKorea_H2                      ----------------------cgcctgct-tcctttttagtaggtagattctgcccaatgagacttaaatggccgcagtatcctgactgtgctaaggtagcataataatttgtctcttaattggaggctagtatgaatgaactgacgaagaaaagactgtctcaggaggggaagagaaaatttatattcaggtaaaaaatcctgaaagctgtagagggacgataagaccctaaaagcttta-cccttaaagcctaagctcctatagctttattaggcctgtagggttttcactggggcggtgtctctgt-taaaccagagcagttaaaacactctgagtgaatttaataaccttagctaaaatatttaagtaagttactttagggataacagcgcaattctctgtgagagcccttatcgaccagagagattacgacctcgatgttgaatt-gaagacttagccagagcagcatttggttaaaaggagactgttcgtctcttaaaccttc-------------------------------------------
	Eastern_SouthKorea_H1                      ----------------------cgcctgct-tcctttttagtaggtagattctgcccaatgagacttaaatggccgcagtatcctgactgtgctaaggtagcataataatttgtctcttaattggaggctagtatgaatgaactgacgaagaaaagactgtctcaggaggggaagagaaaatttatattcaggtaaaaaatcctgaaagctgtagagggacgataagaccctaaaagcttta-cccttaaagcctaagctcctatagctttattaggcctgtagggttttcactggggcggtgtctctgc-taaaccagagcagttaaaacactctgagtgaatttaataaccttagctaaaatatttaagtaagttactttagggataacagcgcaattctctgtgagagcccttatcgaccagagagattacgacctcgatgttgaatt-gaagacttagccagagcagcatttggttaaaaggagactgttcgtctcttaaaccttc-------------------------------------------
	Cambodia_I07                               ----------------------cgcctgct-acctctttagcaggtagattctgcccaatggaacctaaatggccgcagtatcctgactgtgctaaggtagcataataatttgtctcttaattggaggctagcatgaatgaactgacgaagaaaagactgtctcaggagggaagggggaaatttatatctaggtaaaaaatcctaggagttgtagagggacgataagaccctaaaagcttta-ccctttaagcctaagcttgtttaattctattaggcctgcagggttttcactggggcggtgactctat-aaaactagagcaactgaaacaccttgagtgaacccaataaccttaactaagatatttaagtaagttactttagggataacagcgcaattctctgtgagagcccttattgaccagagagattacgacctcgatgttgaatt-gaagacttaaccagagcagcatttggtagaaaggagactgttcgcctcttaaaccttc-------------------------------------------
	Cambodia_I06                               ----------------------cgcctgct-acctctttagcaggtagattctgcccaatggaacctaaatggccgcagtatcctgactgtgctaaggtagcataataatttgtctcttaattggaggctagcatgaatgaactgacgaagaaaagactgtctcaggagggaagggggaaatttatatctaggtaaaaaatcctaggagttgtagagggacgataagaccctaaaagcttta-ccctttaagcctaagcttgtttaattctattaggcctgcagggttttcactggggcggtgactctat-aaaactagagcaactgaaacaccttgagtgaacccaataaccttaactaagatatttaagtaagttactttagggataacagcgcaattctctgtgagagcccttattgaccagagagattacgacctcgatgttgaatt-gaagacttaaccagagcagcatttggtagaaaggagactgttcgcctcttaaaccttc-------------------------------------------
	Cambodia_I05                               ----------------------cgcctgct-acctctttagcaggtagattctgcccaatggaacctaaatggccgcagtatcctgactgtgctaaggtagcataataatttgtctcttaattggaggctagcatgaatgaactgacgaagaaaagactgtctcaggagggaagggggaaatttatatctaggtaaaaaatcctaggagttgtagagggacgataagaccctaaaagcttta-ccctttaagcctaagcttgtttaattctattaggcctgcagggttttcactggggcggtgactctat-aaaactagagcaactgaaacaccttgagtgaacccaataaccttaactaagatatttaagtaagttactttagggataacagcgcaattctctgtgagagcccttattgaccagagagattacgacctcgatgttgaatt-gaagacttaaccagagcagcatttggtagaaaggagactgttcgcctcttaaaccttc-------------------------------------------
	Cambodia_I04                               ----------------------cgcctgct-acctctttagcaggtagattctgcccaatggaacctaaatggccgcagtatcctgactgtgctaaggtagcataataatttgtctcttaattggaggctagcatgaatgaactgacgaagaaaagactgtctcaggagggaagggggaaatttatatctaggtaaaaaatcctaggagttgtagagggacgataagaccctaaaagcttta-ccctttaagcctaagcttgtttaattctattaggcctgcagggttttcactggggcggtgactctat-aaaactagagcaactgaaacaccttgagtgaacccaataaccttaactaagatatttaagtaagttactttagggataacagcgcaattctctgtgagagcccttattgaccagagagattacgacctcgatgttgaatt-gaagacttaaccagagcagcatttggtacaaaggagactgttcgcctcttaaaccttc-------------------------------------------
	Cambodia_I03                               ----------------------cgcctgct-acctctttagcaggtagattctgcccaatggaacctaaatggccgcagtatcctgactgtgctaaggtagcataataatttgtctcttaattggaggctagcatgaatgaactgacgaagaaaagactgtctcaggagggaaggggaaaatttatatctgggtaaaaaatcctaggagttgtagagggacgataagaccctaaaagcttta-ccctttaagcctaagcttgtttaattctattaggcctgcagggttttcactggggcggtgactctat-aaaactagagcaactgaaacaccttgagtgaacccaataaccttaactaagatatctaagtaagttactttagggataacagcgcaattctctgtgagagcccttatcgaccagagagattacgacctcgatgttgaatt-gaagacttaaccagagcagcatttggtacaaaggagactgttcgcctcttaaaccttc-------------------------------------------
	Cambodia_I02                               ----------------------cgcctgct-acctctttagcaggtagattctgcccaatggaacctaaatggccgcagtatcctgactgtgctaaggtagcataataatttgtctcttaattggaggctagcatgaatgaactgacgaagaaaagactgtctcaggagggaaggggaaaatttatatctaggtaaaaaatcctaggagttgtagagggacgataagaccctaaaagcttta-ccctttaagcctaagcttgtttaattctattaggcctgcagggttttcactggggcggtgactctat-aaaactagagcaactgaaacaccttgagtgaacccaataaccttaactaagatatctaagtaagttactttagggataacagcgcaattctctgtgagagcccttatcgaccagagagattacgacctcgatgttgaatt-gaagacttaaccagagcagcatttggtacaaaggagactgttcgcctcttaaaccttc-------------------------------------------
	Cambodia_I01                               ----------------------cgcctgct-acctctttagcaggtagattctgcccaatggaacctaaatggccgcagtatcctgactgtgctaaggtagcataataatttgtctcttaattggaggctagcatgaatgaactgacgaagaaaagactgtctcaggagggaaggggaaaatttatatctaggtaaaaaatcctaggagttgtagagggacgataagaccctaaaagcttta-ccctttaagcctaagcttgtttaattctattaggcctgcagggttttcactggggcggtgactctat-aaaactagagcaactgaaacaccttgagtgaacccaataaccttaactaagatatctaagtaagttactttagggataacagcgcaattctctgtgagagcccttatcgaccagagagattacgacctcgatgttgaatt-gaagacttaaccagagcagcatttggtacaaaggagactgttcgcctcttaaaccttc-------------------------------------------
	ChinmenTao_Taiwan_I08                      ----------------------cgcctgct-acctctctagcaggtagattctgcccaatggaacctaaatggccgcagtatcctgactgtgctaaggtagcataataatttgtctcttaattggaggctagcatgaatgaactgacgaagaaaagactgtctcaggagggaaggggaaaatttatatctaggtaaaaaatcctaggagttgtagagggacgataagaccctaaaagcttta-ccctttaagcctaagcttgtttaattctattaggcctgcagggttttcactggggcggtgactctat-aaaactagagcaactgaaacaccttgagtgaacccaataaccttaactaagatatttaagtaagttactttagggataacagcgcaattctctgtgagagcccttatcgaccagagagattacgacctcgatgttgaatt-gaagacttaaccagagcagcatttggtacaaaggagactgttcgcctcttaaaccttc-------------------------------------------
	ChinmenTao_Taiwan_I07                      ----------------------cgcctgct-acctctctagcaggtagattctgcccaatggaacctaaatggccgcagtatcctgactgtgctaaggtagcataataatttgtctcttaattggaggctagcatgaatgaactgacgaagaaaagactgtctcaggagggaaggggaaaatttatatctaggtaaaaaatcctaggagttgtagagggacgataagaccctaaaagcttta-ccctttaagcctaagcttgtttaattctattaggcctgcagggttttcactggggcggtgactctat-aaaactagagcaactgaaacaccttgagtgaacccaataaccttaactaagatattcaagtaagttactttagggataacagcgcaattctctgtgagagcccttatcgaccagagagattacgacctcgatgttgaatt-gaagacttaaccagagcagcatttggtacaaaggagactgttcgcctcttaaaccttc-------------------------------------------
	ChinmenTao_Taiwan_I06                      ----------------------cgcctgct-acctctctagcaggtagattctgcccaatggaacctaaatggccgcagtaccctgactgtgctaaggtagcataataatttgtctcttaattggaggctagcatgaatgaactgacgaagaaaagactgtctcaggaggggagggggaaatttatatctaggtaaaaaatcctaggagttgtagagggacgataagaccctaaaagcttta-ccctttaagcctaagcttattaaattctattaggcctatagggttttcactggggcggtgactctat-agaactagagcaactcaaacaccttgagtgaatccaataaccttaactaagatactaaagtaagttactttagggataacagcgcaattctctgtgagagcccttatcgaccagagagattacgacctcgatgttgaatt-gaagacttaaccagagcagcatttggtggaaaggagactgttcgtctcttaaaccttc-------------------------------------------
	ChinmenTao_Taiwan_I05                      ----------------------cgcctgct-acctctctagcaggtagattctgcccaatggaacctaaatggccgcagtatcctgactgtgctaaggtagcataataatttgtctcttaattggaggctagcatgaatgaactgacgaagaaaagactgtctcaggagggaaggggaaaatttatatctaggtaaaaaatcctaggagttgtagagggacgataagaccctaaaagcttta-ccctttaagcctaagcttgtttaattctattaggcctgcagggttttcactggggcggtgactctat-aaaactagagcaactgaaacaccttgagtgaacccaataaccttaactaagatatttaagtaagttactttagggataacagcgcaattctctgtgagagcccttatcgaccagagagattacgacctcgatgttgaatt-gaagacttaaccagagcagcatttggtacaaaggagactgttcgcctcttaaaccttc-------------------------------------------
	ChinmenTao_Taiwan_I04                      ----------------------cgcctgct-acctctctagcaggtagattctgcccaatggaacctaaatggccgcagtatcctgactgtgctaaggtagcataataatttgtctcttaattggaggctagcatgaatgaactgacgaagaaaagactgtctcaggagggaaggggaaaatttatatctaggtaaaaaatcctaggagttgtagagggacgataagaccctaaaagcttta-ccctttaagcctaagcttgtttaattctattaggcctgcagggttttcactggggcggtgactctat-aaaactagagcaactgaaacaccttgagtgaacccaataaccttaactaagatatttaagtaagttactttagggataacagcgcaattctctgtgagagcccttatcgaccagagagattacgacctcgatgttgaatt-gaagacttaaccagagcagcatttggtacaaaggagactgttcgcctcttaaaccttc-------------------------------------------
	ChinmenTao_Taiwan_I03                      ----------------------cgcctgct-acctctctagcaggtagattctgcccaatggaacctaaatggccgcagtatcctgactgtgctaaggtagcataataatttgtctcttaattggaggctagcatgaatgaactgacgaagaaaagactgtctcaggagggaaggggaaaatttatatctaggtaaaaaatcctaggagttgtagagggacgataagaccctaaaagcttta-ccctttaagcctaagcttgtttaattctattaggcctgcagggttttcactggggcggtgactctat-aaaactagagcaactgaaacaccttgagtgaacccaataaccttaactaagatatttaagtaagttactttagggataacagcgcaattctctgtgagagcccttatcgaccagagagattacgacctcgatgttgaatt-gaagacttaaccagagcagcatttggtacaaaggagactgttcgcctcttaaaccttc-------------------------------------------
	ChinmenTao_Taiwan_I01                      ----------------------cgcctgct-acctctctagcaggtagattctgcccaatggaacctaaatggccgcagtatcctgactgtgctaaggtagcataataatttgtctcttaattggaggctagcatgaatgaactgacgaagaaaagactgtctcaggagggaaggggaaaatttatatctaggtaaaaaatcctaggagttgtagagggacgataagaccctaaaagcttta-ccctttaagcctaagcttgtttaattctattaggcctgcagggttttcactggggcggtgactctat-aaaactagagcaactgaaacaccttgagtgaacccaataaccttaactaagatattcaagtaagttactttagggataacagcgcaattctctgtgagagcccttatcgaccagagagattacgacctcgatgttgaatt-gaagacttaaccagagcagcatttggtacaaaggagactgttcgcctcttaaaccttc-------------------------------------------
	Okinawa_Japan_I06                          ----------------------cgcctgct-acatttttagcaggtagattctgcccaatggaacctaaatggccgcagtatcctgactgtgctaaggtagcataataatttgtctcttaattggaggctagcatgaatgaactgacgaagaaaagactgtctcgggaggggaaggggaaatttatatctaggtaaaaaatcctagaagttgtagagggacgataagaccctaaaagcttta-ccctttaagcctaagctcatatagttttattaggcctgtggggttttcactggggcggtgtctctat-taaactagagcagttgaaacactctgggtgaatttaataaccttggctaagataattaagtaagttactttagggataacagcgcaattctctgtaagagcccttatcgaccagagagattacgacctcgatgttgaatt-gaagacttagccagagcagcatttggcaggaaggagactgttcgtctcttaaaccttc-------------------------------------------
	Okinawa_Japan_I05                          ----------------------cgcctgct-acatttttagcaggtagattctgcccaatggaacctaaatggccgcagtatcctgactgtgctaaggtagcataataatttgtctcttaattggaggctagtatgaatgaactgacgaagaaaagtctgtctcggaggggaaaggggaaatttatatctaggtaaaaaatcctaggagctgtagagggacgataagaccctaaaagcttta-cccttaaagcctaagcttgtgtaattatattaggcctgtagggttttcactggggcggtgcctctat-taaactagagcagctaaaacactctgagtgagcctaacaaccttagctaagataaacaagtaagttactttagggataacagcgcaattctctgtaagagcccttatcgaccagagagattacgacctcgatgttgaatt-gaagacttagccggagcagcatttggcaagaaggagactgttcgtctcttaaaccttc-------------------------------------------
	Okinawa_Japan_I04                          ----------------------cgcctgct-acatttttagcaggtagattctgcccaatggaacctaaatggccgcagtatcctgactgtgctaaggtagcataataatttgtctcttaattggaggctagcatgaatgaactgacgaagaaaagactgtctcgggaggggaaggggaaatttatatctaggtaaaaaatcctagaagttgtagagggacgataagaccctaaaagcttta-ccctttaagcctaagctcatatagttttattaggcctgtggggttttcactggggcggtgtctctat-taaactagagcagttgaaacactctgggtgaatttaataaccttggctaagataattaagtaagttactttagggataacagcgcaattctctgtaagagcccttatcgaccagagagattacgacctcgatgttgaatt-gaagacttagccagagcagcatttggcaggaaggagactgttcgtctcttaaaccttc-------------------------------------------
	Okinawa_Japan_I02                          ----------------------cgcctgct-acatttttagcaggtagattctgcccaatggaacctaaatggccgcagtatcctgactgtgctaaggtagcataataatttgtctcttaattggaggctagtatgaatgaactgacgaagaaaagtctgtctcggaggggaaaggggaaatttatatctaggtaaaaaatcctaggagctgtagagggacgataagaccctaaaagcttta-cccttaaagcctaagcttgtgtaattatattaggcctgtagggttttcactggggcggtgcctctat-taaactagagcagctaaaacactctgagtgagcctaacaaccttagctaagataaacaagtaagttactttagggataacagcgcaattctctgtaagagcccttatcgaccagagagattacgacctcgatgttgaatt-gaagacttagccggagcagcatttggcaagaaggagactgttcgtctcttaaaccttc-------------------------------------------
	Okinawa_Japan_I01                          ----------------------cgcctgct-acatttttagcaggtagattctgcccaatggaacctaaatggccgcagtatcctgactgtgctaaggtagcataataatttgtctcttaattggaggctagtatgaatgaactgacgaagaaaagtctgtctcggaggggaaaggggaaatttatatctaggtaaaaaatcctaggagctgtagagggacgataagaccctaaaagcttta-cccttaaagcctaagcttgtgtaattatattaggcctgtagggttttcactggggcggtgcctctat-taaactagagcagctaaaacactctgagtgagcctaacaaccttagctaagataaacaagtaagttactttagggataacagcgcaattctctgtaagagcccttatcgaccagagagattacgacctcgatgttgaatt-gaagacttagccggagcagcatttggcaagaaggagactgttcgtctcttaaaccttc-------------------------------------------
	Chilung_Taiwan_I05                         ----------------------cgcctgct-tcctctttagcaggtagattctgcccaatggaacctaaatggccgcagtatcctgactgtgctaaggtagcataataatttgtctcttgattggaggctagcatgaatgaactgacgaagaaaagactgtctcaggagggaaggggaaaatttatatctaggtaaaaaatcctaggagttgtagagggacgataagaccctaaaagcttta-ccctttaagcctaagcttgtttaattctattaggcctgtagggttttcactggggcggtgactctat-aaaactagagcaactaaaacaccttgagtgaacctaataaccttaactaagatatctaagtaagttactttagggataacagcgcaattctctgtgagagcccttatcgaccagagagattacgacctcgatgttgaatt-gaagacttaaccagagcagcatttggtagaaaggagactgttcgcctcttaaaccttc-------------------------------------------
	Chilung_Taiwan_I04                         ----------------------cgcctgct-acctctctagcaggtagattctgcccaatggaacctaaatggccgcagtatcctgactgtgctaaggtagcataataatttgtctcttaattggaggctagcatgaatgaactgacgaagaaaagactgtctcaggaggggagggggaaatttatatctaggtaaaaaatcctaggagttgtagagggacgataagaccctaaaagcttta-ccctttaagcctaagcttattaaattctattaggcctatagggttttcactggggcggtgactctat-aaaactagagcaactcaaacaccttgagtgaatccaataaccttaactaagatactaaagtaagttactttagggataacagcgcaattctctgtgagagcccttatcgaccagagagattacgacctcgatgttgaatt-gaagacttaaccagagcagcatttggtagaaaggagactgttcgtctcttaaaccttc-------------------------------------------
	Chilung_Taiwan_I02                         ----------------------cgcctgct-acctctctagcaggtagattctgcccaatggaacctaaatggccgcagtatcctgactgtgctaaggtagcataataatttgtctcttaattggaggctagcatgaatgaactgacgaagaaaagactgtctcaggaggggaggggaaaatttatatctaggtaaaaaatcctaggagttgtagagggacgataagaccctaaaagcttta-ccctttaagcctaagcttattaaattctattaggcctatagggttttcactggggcggtgactctat-aaaactagagcaactcaaacaccttgagtgaatccaataaccttaactaagatactaaagtaagttactttagggataacagcgcaattctctgtgagagcccttatcgaccagagagattacgacctcgatgttgaatt-gaagacttaaccagagcagcatttggtagaaaggagactgttcgtctcttaaaccttc-------------------------------------------
	Chilung_Taiwan_I01                         ----------------------cgcctgct-acctctctagcaggtagattctgcccaatggaacctaaatggccgcagtatcctgactgtgctaaggtagcataataatttgtctcttaattggaggctagcatgaatgaactgacgaagaaaagactgtctcaggaggggaggggaaaatttatatctaggtaaaaaatcctaggagttgtagagggacgataagaccctaaaagcttta-ccctttaagcctaagcttattaaattctattaggcctatagggttttcactggggcggtgactctat-aaaactagagcaactcaaacaccttgagtgaatccaataaccttaactaagatactaaagtaagttactttagggataacagcgcaattctctgtgagagcccttatcgaccagagagattacgacctcgatgttgaatt-gaagacttaaccagagcagcatttggtagaaaggagactgttcgtctcttaaaccttc-------------------------------------------
	HuapingHsu_Taiwan_I02                      ----------------------cgcctgct-acctctctagcaggtagattctgcccaatggaacctaaatggccgcagtatcctgactgtgctaaggtagcataataatttgtctcttaattggaggctagcatgaatgaactgacgaagaaaagactgtctcaggaggggaggggaaaatttatatctaggtaaaaaatcctaggagttgtagagggacgataagaccctaaaagcttta-ccctttaagcctaagcttattaaattctattaggcctatagggttttcactggggcggtgactctat-gaaactagagcaactcaaacaccttgagtgaatccaataaccttaactaagatactaaagtaagttactttagggataacagcgcaattctctgtgagagcccttatcgaccagagagattacgacctcgatgttgaatt-gaagacttaaccagagcagcatttggtagaaaggagactgttcgtctcttaaaccttc-------------------------------------------
	HuapingHsu_Taiwan_I01                      ----------------------cgcctgct-acctctctagcaggtagattctgcccaatggaacctaaatggccgcagtatcctgactgtgctaaggtagcataataatttgtctcttaattggaggctagcatgaatgaactgacgaagaaaagactgtctcaggaggggaggggaaaatttatatctaggtaaaaaatcctaggagttgtagagggacgataagaccctaaaagcttta-ccctttaagcctaagcttattaaattctattaggcctatagggttttcactggggcggtgactctat-aaaactagagcaactcaaacaccttgagtgaatccaataaccttaactaagatactaaagtaagttactttagggataacagcgcaattctctgtgagagcccttatcgaccagagagattacgacctcgatgttgaatt-gaagacttaaccagagcagcatttggtagaaaggagactgttcgtctcttaaaccttc-------------------------------------------
	TianjinAndShandong_China_LH8               ----------------------cgcctgct-tcctttttagtaggtagattctgcccaatgagacttaaatggccgcagtatcctgactgtgctaaggtagcataataatttgtctcttaattggaggctagtatgaatgaactgacgaagaaaagactgtctcaggaggggaagagaaaatttatattcaggtaaaaaatcctgaaagctgtagagggacgataagaccctaaaagcttta-cccttaaagcctaagctcctatagctttattaggcctgtagggttttcactggggcggtgtctctgt-taaaccagagcagttaaaacactctgagtgaatttaataaccttagctaaaatatttaagtaagttactttagggataacagcgcaattctctgtgagagcccttatcgaccagagagattacgacctcgatgttgaatt-gaagacttagccagagcagcatttggtaaaag??????????????????????????-------------------------------------------
	Rushan_China_LH9                           ----------------------cgcctgct-tcctttttagtaggtagattctgcccaatgagacttaaatggccgcagtatcctgactgtgctaaggtagcataataatttgtctcttaattggaggctagtatgaatgaactgacgaagaaaagactgtctcaggaggggaagagaaaatttatactcaggtaaaaaatcctgaaagctgtagagggacgataagaccctaaaagcttta-cccttaaagcctaagctcctatagctttattaggcctgtagggttttcactggggcggtgtctctgt-taaaccagagcagttaaaacactctgagtgaatttaataaccttagctaaaatatttaagtaagttactttagggataacagcgcaattctctgtgagagcccttatcgaccagagagattacgacctcgatgttgaatt-gaagacttagccagagcagcatt-ggtaaaag??????????????????????????-------------------------------------------
	Rushan_China_LH10                          ----------------------cgcctgct-tcctttttagtaggtagattctgcccaatgagacttaaatggccgcagtatcctgactgtgctaaggtagcataataatttgtctcttaattggaggctagtatgaatgaactgacgaagaaaagactgtctcaggaggggaagagaaaatttatactcaggtaaaaaatcctgaaagctgtagagggacgataagaccctaaaagcttta-cccttaaagcctaagctcctatagctttattaggcctgtagggttttcactggggcggtgtctctgt-taaaccagagcagttaaaacactctgagtgaatttaataaccttagctaaaatatttaagtaagttactttagggataacagcgcaattctctgtgagagcccttatcgaccagagagattacgacctcgatgttgaatt-gaagacttagccagagcagcatttggtaaaag??????????????????????????-------------------------------------------
	Rushan_China_LH11                          ----------------------cgcctgct-tcctttttagtaggtagattctgcccaatgagacttaaatggccgcagtatcctgactgtgctaaggtagcataataatttgtctcttaattggaggctagtatgaatgaactgacgaagaaaagactgtctcaggaggggaagagaaaatttatactcaggtaaaaaatcctgaaagctgtagagggacgataagaccctaaaagcttta-cccttaaagcctaagctcctatagctttattaggcctgtagggttttcactggggcggtgtctctgt-taaaccagagcagttaaaacactctgagtgaatttaataaccttagctaaaatatttaagtaagttactttagggataacagcgcaattctctgtgagagcccttatcgaccagagagattacgacctcgatgttgaatt-gaagacttagccagagcagcatttggtaaaag??????????????????????????-------------------------------------------
	Shandong_China_LH12                        ----------------------cgcctgct-tcctttttagtaggtagattctgcccaatgagacttaaatggccgcagtatcctgactgtgctaaggtagcataataatttgtctcttaattggaggctagtatgaatgaactgacgaagaaaagactgtctcaggaggggaagagaaaatttatattcaggtaaaaaatcctgaaagctgtagagggacgataagaccctaaaagcttta-cccttaaagcctaagctcctatagctttattaggcctgtagggttttcactggggcggtgtctctgt-taaaccagagcagttaaaacactctgagtgaatttaataaccttagctaaaatatttaagtaagttactttagggataacagcgcaattctctgtgagagcccttatcgaccagagagattacgacctcgatgttgaatt-gaagacttagccagagcagcatttggtaaaag??????????????????????????-------------------------------------------
	Weihai_China_LH13                          ----------------------cgcctgct-tcctttttagtaggtagattctgcccaatgagacttaaatggccgcagtatcctgactgtgctaaggtagcataataatttgtctcttaattggaggctagtatgaatgaactgacgaagaaaagactgtctcaggaggggaagagaaaatttatattcaggtaaaaaatcctgaaagctgtagagggacgataagaccctaaaagcttta-cccttaaagcctaagctcctatagctttattaggcctgtagggttttcactggggcggtgtctctgt-taaaccagagcagttaaaacactctgagtgaatttaataaccttagctaaaatatttaagtaagttactttagggataacagcgcaattctctgtgagagcccttatcgaccagagagattacgacctcgatgttgaatt-gaagacttagccagagcagcatttggttaaaa??????????????????????????-------------------------------------------
	Qingdao_China_LH14                         ----------------------cgcctgct-tcctttttagtaggtagattctgcccaatgagacttaaatggccgcagtatcctgactgtgctaaggtagcataataatttgtctcttaattggaggctagtatgaatgaactgacgaagaaaagactgtctcaggaggggaagagaaaatttatattcaggtaaaaaatcctgaaagctgtagagggacgataagaccctaaaagcttta-cccttaaagcctaagctcctatagctttattaggcctgtagggttttcactggggcggtgtctctgt-taaaccagagcagttaaaacactctgagtgaacttaataaccttagctaaaatatttaagtaagttactttagggataacagcgcaattctctgtgagagcccttatcgaccagagagattacgacctcgatgttgaatt-gaagacttagccagagcagcatttggtaaaag??????????????????????????-------------------------------------------
	Qingdao_China_LH15                         ----------------------cgcctgct-tcctttttagtaggtagattctgcccaatgagacttaaatggccgcagtatcctgactgtgctaaggtagcataataatttgtctcttaattggaggctagtatgaatgaactgacgaagaaaagactgtctcaggaggggaagagaaaatttatattcaggtaaaaaatcctgaaagctgtagagggacgataagaccctaaaagcttta-cccttaaagcctaagctcctatagctttattaggcctgtagggttttcactggggcggtgtctctgt-taaaccagagcagttaaaacactctgagtgaacttaataaccttagctaaaatatttaagtaagttactttagggataacagcgcaattctctgtgagagcccttatcgaccagagagattacgacctcgatgttgaatt-gaagacttagccagagcagcatttggtaacac??????????????????????????-------------------------------------------
	Qingdao_China_LH16                         ----------------------cgcctgct-tcctttttagtaggtagattctgcccaatgagacttaaatggccgcagtatcctgactgtgctaaggtagcataataatttgtctcttaattggaggctagtatgaatgaactgacgaagaaaagactgtctcaggaggggaagagaaaatttatattcaggtaaaaaatcctgaaagctgtagagggacgataagaccctaaaagcttta-cccttaaagcctaagctcctatagctttattagacctgtagggttttcactggggcggtgtctctgt-taaaccagagcagttaaaacactctgagtgaatttaataaccttagctaaaatatttaagtaagttactttagggataacagcgcaattctctgtgagagcccttatcgaccagagagattacgacctcgatgttgaatt-gaagacttagccagagcagcatttggtaaaca??????????????????????????-------------------------------------------
	Qingdao_China_LH17                         ----------------------cgcctgct-tcctttttagtaggtagattctgcccaatgagacttaaatggccgcagtatcctgactgtgctaaggtagcataataatttgtctcttaattggaggctagtatgaatgaactgacgaagaaaagactgtctcaggaggggaagagaaaatttatattcaggtaaaaaatcctgaaagctgtagagggacgataagaccctaaaagcttta-cccttaaagcctaagctcctatagctttattaggcctgtagggttttcactggggcggtgtctctgt-taaaccagagcagttaaaacactctgagtgaatttaataaccttagctaaaatatttaagtaagttactttagggataacagcgcaattctctgtgagagcccttatcgaccagagagattacgacctcgatgttgaatt-gaagacttagccagagcagcatttggtaaaac??????????????????????????-------------------------------------------
	Qingdao_China_LH18                         ----------------------cgcctgct-tcctctttagcaggtagattctgcccaatggaacctaaatggccgcagtatcctgactgtgctaaggtagcataataatttgtctcttgattggaggctagcatgaatgaactgacgaagaaaagactgtctcaggagggaaggggaaaatttatatctaggtaaaaaatcctaggagttgtagagggacgataagaccctaaaagcttta-ccctttaagcctaagcttgtttaattctattaggcctgtagggttttcactggggcggtgactctat-aaaactagagcaactaaaacaccttgagtgaacctaataaccttaactaagatatctaagtaagttactttagggataacagcgcaattctctgtgagagcccttatcgaccagagagattacgacctcgatgttgaatt-gaagacttaaccagagcagcatttggtagaca??????????????????????????-------------------------------------------
	Qingdao_China_LH19                         ----------------------cgcctgct-tcctctttagcaggtagattctgcccaatggaacctaaatggccgcagtatcctgactgtgctaaggtagcataataatttgtctcttgattggaggctagcatgaatgaactgacgaagaaaagactgtctcaggagggaaggggaaaatttatatctaggtaaaaaatcctaggagttgtagagggacgataagaccctaaaagcttta-ccctttaagcctaagcttgtttaattctattaggcctgtagggttttcactggggcggtgactctat-aaaactagagcaactaaaacaccttgagtgaacctaataaccttaactaagatatctaagtaagttactttagggataacagcgcaattctctgtgagagcccttatcgaccagagagattacgacctcgatgttgaattagaagacttaaccagagcagcatttggtagaca??????????????????????????-------------------------------------------
	Lianyungang_China_LH20                     ----------------------cgcctgct-tcctctttagcaggtagattctgcccaatggaacctaaatggccgcagtatcctgactgtgctaaggtagcataataatttgtctcttgattggaggctagcatgaatgaactgacgaagaaaagactgtctcaggagggaaggggaaaatttatatctaggtaaaaaatcctaggagttgtagagggacgataagaccctaaaagcttta-ccctttaagcctaagcttgtttagttctattaggcctgtagggttttcactggggcggtgactctat-aaaactagagcaactaaaacaccttgagtgaacctaataaccttaactaagatatctaagtaagttactttagggataacagcgcaattctctgtgagagcccttatcgaccagagagattacgacctcgatgttgaatt-gaagacttaaccagagcagcatttggtagaaa??????????????????????????-------------------------------------------
	Jiangsu_China_LH21                         ----------------------cgcctgct-tcctctttagcaggtagattctgcccaatggaacctaaatggccgcagtatcctgactgtgctaaggtagcataataatttgtctcttgattggaggctagcatgaatgaactgacgaagaaaagactgtctcaggagggaaggggaaaatttatatctaggtaaaaaatcctaggagttgtagagggacgataagaccctaaaagcttta-ccctttaagcctaagcttgtttaattctattaggcctgtagggttttcactggggcggtgactctat-aaaactagagcaactaaaacaccttgagtgaacctaataaccttaactaagatatctaagtaagttactttagggataacagcgcaattctctgtgagagcccttatcgaccagagagattacgacctcgatgttgaatt-gaagacttaaccagagcagcatttggtagaaa??????????????????????????-------------------------------------------
	Nantong_China_LH22                         ----------------------cgcctgct-tcctctttagcaggtagattctgcccaatggaacctaaatggccgcagtatcctgactgtgctaaggtagcataataatttgtctcttgattggaggctagcatgaatgaactgacgaagaaaagactgtctcaggagggaaggggaaaatttatatctaggtaaaaaatcctaggagttgtagagggacgataagaccctaaaagcttta-ccctttaagcctaagcttgtttaattctattaggcctgtagggttttcactggggcggtgactctat-aaaactagagcaactaaaacaccttgagtgaacctaataaccttaactaagatatctaagtaagttactttagggataacagcgcaattctctgtgagagcccttatcgaccagagagattacgacctcgatgttgaatt-gaagacttaaccagagcagcatttggtagaaa??????????????????????????-------------------------------------------
	Nantong_China_LH23                         ----------------------cgcctgct-tcctctttagcaggtagattctgcccaatggaacctaaatggccgcagtatcctgactgtgctaaggtagcataataatttgtctcttgattggaggctagcatgaatgaactgacgaagaaaagactgtctcaggagggaaggggaaaatttatatctaggtaaaaaatcctaggagttgtagagggacgataagaccctaaaagcttta-ccctttaagcctaagcttgtttaattctattaggcctgtagggttttcactggggcggtgactctat-aaaactagagcaactaaaacaccttgagtgaacctaacaaccttaactaagatatctaagtaagttactttagggataacagcgcaattctctgtgagagcccttatcgaccagagagattacgacctcgatgttgaatt-gaagacttaaccagagcagcatttggtagaca??????????????????????????-------------------------------------------
	Nantong_China_LH24                         ----------------------cgcctgct-acctctttagcaggtagattctgcccaatggaacctaaatggccgcagtatcctgactgtgctaaggtagcataataatttgtctcttaattggaggctagcatgaatgaactgacgaagaaaagactgtctcaggagggaaggggaaaatttatatctaggtaaaaaatcctaggagttgtagagggacgataagaccctaaaagcttta-ccctttaagcctaagcttgtttaattctattaggcctgcagggttttcactggggcggtgactctat-aaaactagagcaactgaaacaccttgagtgaacccaataaccttaactaagatatttaagtaagttactttagggataacagcgcaattctctgtgagagcccttatcgaccagagagattacgacctcgatgttgaatt-gaagacttaaccagagcagcatttggtacaaa??????????????????????????-------------------------------------------
	EastAsia_h9                                ----------------------cgcctgct-tcctctttagcaggtagattctgcccaatggaacctaaatggccgcagtatcctgactgtgctaaggtagcataataatttgtctcttgattggaggctagcatgaatgaactgacgaagaaaagactgtctcaggagggaaggggaaaatttatatctaggtaaaaaatcctaggagttgtagagggacgataagaccctaaaagcttta-ccctttaagcctaagcttgtttaattctattaggcctgtagggttttcactggggcggtgactctat-aaaactagagcaactaaaacaccttgagtgaacctaataaccttaaataagatatctaagtaagttactttagggataacagcgcaattctctgtgagagcccttatcgaccagagagattacgacctcgatgttgaatt-gaagacttaaccagagcagcatttggtagaaaggagactgttcgcctcttaaaccttc-------------------------------------------
	EastAsia_h10                               ----------------------cgcctgct-tcctctttagcaggtagattctgcccaatggaacctaaatggccgcagtatcctgactgtgctaaggtagcataataatttgtctcttgattggaggctagcatgaatgaactgacgaagaaaagactgtctcaggagggaaggggaaaatttatatctaggtaaaaaatcctaggagttgtagagggacgataagaccctaaaagcttta-ccctttaagcctaagcttgtttaattctattaggcctgtagggttttcactggggcggtgactctat-aaaactagagcaactaaaacaccttgagtgaacctaataaccttaactaagatatctaagtaagttactttagggataacagcgcaattctctgtgagagcccttatcgaccagagagattacgacctcgatgttgaatt-gaagacttaaccagagcagcatttggtagaaaggagactgttcgcctcttaaaccttc-------------------------------------------
	EastAsia_h11                               ----------------------cgcctgct-tcctctttagcaggtagattctgcccaatggaacttaaatggccgcagtatcctgactgtgctaaggtagcataataatttgtctcttgattggaggctagcatgaatgaactgacgaagaaaagactgtctcaggagggaaggggaaaatttatatttaggtaaaaaatcctaggagttgtagagggacgataagaccctaaaagcttta-ccctttaagcctaagcttgtttaattctattaggcctgtagggttttcactggggcggtgactctat-aaaactagagcaactaaaacaccttgagtgaacctaataaccttaactaagatatctaagtaagttactttagggataacagcgcaattctctgtgagagcccttatcgaccagagagattacgacctcgatgttgaatt-gaagacttaaccagagcagcatttggtagaaaggagactgttcgcctcttaaaccttc-------------------------------------------
	EastAsia_h12                               ----------------------cgcctgct-tcctctttagcaggtagattctgcccaatggaacctaaatggccgcagtatcctgactgtgctaaggtagcataataatttgtctcttgattggaggctagcatgaatgaactgacgaagaaaagactgtctcaggagggaaggggaaaatttatatctaggtaaaaaatcctaggagttgtagagggacgataagaccctaaaagcttta-ccctttaagcctaagcttgtttaattctattaggcctgtagggttttcactggggcggtgactctat-aaaactagagcaactaaaacaccttgagtgaacctaataaccttaactaagatatctaagtaagttactttagggataacagcgcaattctctgtgagagcccttatcgaccagagagattacgacctcgatgttgaatt-gaagacttaaccaaagcagcatttggtagaaaggagactgttcgcctcttaaaccttc-------------------------------------------
	EastAsia_h13                               ----------------------cgcctgct-tcctctttagcaggtagattctgcccaatggaacctaaatggccgcagtatcctgactgtgctaaggtagcataataatttgtctcttgattggaggctagcatgaatgaactgacgaagaaaagactgtctcaggagggaagggggaaatttatatctaggtaaaaaatcctaggagttgtagagggacgataagaccctaaaagcttta-ccctttaagcctaagcttgtttaattctattaggcctgtagggttttcactggggcggtgactctat-aaaactagagcaactaaaacaccttgagtgaacctaataaccttaactaagatatctaagtaagttactttagggataacagcgcaattctctgtaagagcccttatcgaccagagagattacgacctcgatgttgaatt-gaagacttaaccagagcagcatttggtagaaaggagactgttcgcctcttaaaccttc-------------------------------------------
	Oahu_Hawaii_h99                            -----------------------gcctgct-acctctctagcaagtagattctgcccaatggaacctaaatggccgcagtaccctgactgtgctaaggtagcataataatttgtctcttaattggaggctagcatgaatgaactgacgaagaaaagactgtctcaggaggggagggggaaatttatatctaggtaaaaaatcctaggagttgtagagggacgataagaccctaaaagcttta-ccctttaagcctaagcttattaaattctattaggcctatagggttttcactggggcggtgactctat-aaaactagagcaactcaaacaccttgagtgaatccaataaccttaactaagatactaaagtaagttactttagggataacagcgcaattctctgtgagagcccttatcgaccagagagattacgacctcgatgttgaatt-gaagacttaaccagagcagcatttggtagaaaggagactgttcgtctcttaaaccttc-------------------------------------------
	CumberlandIsland_Georgia_USA               ----------------------cgcctgct-acctctttagcaggtagattctgcccaatggaacctaaatggccgcagtatcctgactgtgctaaggtagcataataatttgtctcttaattggaggctagcatgaatgaactgacgaagaaaagactgtctcaggagggaagggggaaatttatatctaggtaaaaaatcctaggagttgtagagggacgataagaccctaaaagcttta-ccctttaagcctaagcttgtttaattctattaggcctgcagggttttcactggggcggtgactctat-aaaactagagcaactgaaacaccttgagtgaacccaataaccttaactaagatatttaagtaagttactttagggataacagcgcaattctctgtgagagcccttattgaccagagagattacgacctcgatgttgaatt-gaagacttaaccagagcagcatttggtagaaaggagactgttcgcctcttaaacc???-------------------------------------------
	NortheastAndEastChina_LH1                  ----------------------cgcctact-tctttcttagtaggtagattctgcccaatgaagcttaaatggccgcagtatcctgactgtgctaaggtagcataataacttgtctcttaattggaggctagaatgaatgaactgacgaagaaaatactgtctca-gggggagaaagaaaatttatacccaggtaaaaaatcctgggagttgtagagggacgataagaccctaaaagcttta-ccctttaagcctaaaccgctatagcttagttaggtctgatgggttttcactggggcggtgactctac-ctaactagagcaattaaaacactctgggtgaacctaataaccttgattgaaatccaaaactaagttactttagggataacagcgcaattctctgtaagagcccttatcgaccagagagattacgacctcgatgttgaatt-gaagacttaaccagagcagcatttggtgaaag??????????????????????????-------------------------------------------
	Liaoning_China_LH2                         ----------------------cgcctact-tctttcttagtaggtagattctgcccaatgaagcttaaatggccgcagtatcctgactgtgctaaggtagcataataacttgtctcttaattggaggctagaatgaatgaactgacgaagaaaatactgtctca-gggggagaaagaaaatttatacccaggtaaaaaatcctgggagttgtagagggacgataagaccctaaaagcttta-ccctttaagcctaaaccgctatagcttagttaggtctgatgggttttcactggggcggtgactctac-ctaactagagcaactaaaacactctgggtgaacctaataaccttgattgaaatccaaaactaagttactttagggataacagcgcaattctctgtaagagcccttatcgaccagagagattacgacctcgatgttgaatt-gaagacttaaccagagcagcatttggtgaaag??????????????????????????-------------------------------------------
	LiaoningAndShandong_China_LH3              ----------------------cgcctact-tctttcttagtaggtagattctgcccaatgaagcttaaatggccgcagtatcctgactgtgctaaggtagcataataacttgtctcttaattggaggctagaatgaatgaactgacgaagaaaatactgtctca-gggggagaaagaaaatttatacccaggtaaaaaatcctgggagttgtagagggacgataagaccctaaaagcttta-ccctttaagcctaaaccgctatagcttagttaggtctgatgggttttcactggggcggtgactctac-ctaactagagcaattaaaacactctgggtgaacctaataaccttgattgaaatccaaaactaagttactttagggataacagcgcaattctctgtaagagcccttatcgaccagagagattacgacctcgatgttgaatt-gaagacttaaccagagcagcatttggtgaaac??????????????????????????-------------------------------------------
	Huludao_China_LH4                          ----------------------cgcctact-tctttcttagtaggtagattctgcccaatgaagcttaaatggccgcagtatcctgactgtgctaaggtagcataataacttgtctcttaattggaggctagaatgaatgaactgacgaagaaaatactgtctca-gggggagaaagaaaatttatacccaggtaaaaaatcctgggagttgtagagggacgataagaccctaaaagcttta-ccctttaagcctaaaccgctatagcttagttaggtctgatgggttttcactggggcggtgactctac-ctaactagagcaattaaaacactctgggtgaacctaataaccttgattgaaatccaaaactaagttactttagggataacagcgcaattctctgtaagagcccttatcgaccagagagattacgacctcgatgttgaatt-gaagacttaaccagagcagcatttggtcgaaa??????????????????????????-------------------------------------------
	TianjinAndShandong_China_LH5               ----------------------cgcctact-tctttcttagtaggtagattctgcccaatgaagcttaaatggccgcagtatcctgactgtgctaaggtagcataataacttgtctcttaattggaggctagaatgaatgaactgacgaagaaaatactgtctca-gggggagaaagaaaatttatacccaggtaaaaaatcctgggagttgtagagggacgataagaccctaaaagcttta-ccctttaagcctaaaccgctatagcttagttaggtctgatgggttttcactggggcggtgactctac-ctaactagagcaattaaaacactctgggtgaacctaataaccttgattgaaatccaaaactaagttactttagggataacagcgcaattctctgtaagagcccttatcgaccagagagattacgacctcgatgttgaatt-gaagacttaaccagagcagcatttggtgaaag??????????????????????????-------------------------------------------
	LiaoningAndShandong_China_LH6              ----------------------cgcctact-tctttcttagtaggtagattctgcccaatgaagcttaaatggccgcagtatcctgactgtgctaaggtagcataataacttgtctcttaattggaggctagaatgaatgaactgacgaagaaaatactgtctca-gggggagaaagaaaatttatacccaggtaaaaaatcctgggagttgtagagggacgataagaccctaaaagcttta-ccctttaagcctaaaccgctatagcttagttaggtctgatgggttttcactggggcggtgactctac-ctaactagagcaattaaaacactctgggtgaacctaataaccttgattgaaatccaaaactaagttactttagggataacagcgcaattctctgtaagagcccttatcgaccagagagattacgacctcgatgttgaatt-gaagacttaaccagagcagcatttggtgaaca??????????????????????????-------------------------------------------
	Dalian_China_LH7                           ----------------------cgcctact-tctttcttagtaggtagattctgcccaatgaagcttaaatggccgcagtatcctgactgtgctaaggtagcataataacttgtctcttaattggaggctagaatgaatgaactgacgaagaaaatactgtctca-gggggagaaagaaaatttatacccaggtaaaaaatcctgggagttgtagagggacgataagaccctaaaagcttta-ccctttaagcctaaaccgctatagcttagttaggcctgatgggttttcactggggcggtgactctac-ctaactagagcaattaaaacactctgggtgaacctaataaccttgattgaaatccaaaactaagttactttagggataacagcgcaattctctgtaagagcccttatcgaccagagagattacgacctcgatgttgaatt-gaagacttaaccagagcagcatttggtgaaag??????????????????????????-------------------------------------------
	Kanagawa_Japan_Japan2_1                    ----------------------cgcctgct-aattttatagcaggtagattctgcccaatgaagcttaaatggccgcagtatcctgactgtgctaaggtagcataataacttgtctcttaattggaggctagaatgaatgaactgacgaagaaaaaactgtctcaggagggtaaaaggaaatttatactcaggtaaaaaatcctgagagttgtagagggacgataagaccctaaaagctttacccctttcaacctaagcttatacagcactattaggtctacagggttttcactggggcggtgactctac-taaactagagcaattaaaacaccttgagtgaacctaatgaccttaactaagataccaaaataagttactttagggataacagcgcaattctctgtaagagcccttatcgaccagagagattacgacctcgatgttgaatt-gaagacttagccaaagcagcatttggctgaaaggagactgttcgtctcttaaaccttc-------------------------------------------
	Okinawa_Japan_TOYA4                        ----------------------cgcctgct-acatttttagcaggtagattctgcccaatggaacctaaatggccgcagtatcctgactgtgctaaggtagcataataatttgtctcttaattggaggctagtatgaatgaactgacgaagaaaagtctgtctcggaggggaaaggggaaatttatatctaggtaaaaaatcctaggagctgtagagggacgataagaccctaaaagcttta-cccttaaagcctaagcttgtgtaattatattaggcctgtagggttttcactggggcggtgcctctat-taaactagagcagctaaaacactctgagtgagcctaacaaccttagctaagataaacaagtaagttactttagggataacagcgcaattctctgtaagagcccttatcgaccagagagattacgacctcgatgttgaatt-gaagacttagccggagcagcatttggcaagaaggagactgttcgtctcttaaaccttc-------------------------------------------

;


END;

begin paup;
taxset outgroup =
 Otaru_Japan_JOR1
 Tianjin_China_TJ1
 Sendai_Japan_JSN7
 Boryeong_Korea_BR26
 Boseong_Korea_GH11
 Cheju_Korea_Cheju1
 NortheastAndEastChina_LH1
 Liaoning_China_LH2
 LiaoningAndShandong_China_LH3
 Huludao_China_LH4
 TianjinAndShandong_China_LH5
 LiaoningAndShandong_China_LH6
 Dalian_China_LH7
;
taxset UniqueHaplotype =
 Goodland_Florida_Goodland1
 Parangipetta_India_India1_1
 CalhetasBeach_Brazil_CAR34_1
 HiloHarbor_Hawaii_LexHilo1
 SanJuandeUluaFort_Veracruz_Mexico_CAR30_1
 DurbanHarbor_SouthAfrica_ZAR16
 Tianjin_China_TJ1
 Sendai_Japan_JSN7
 Boryeong_Korea_BR26
 Boseong_Korea_GH11
 PingtungCounty_Taiwan_UF3546
 Okinawa_Japan_OK2_7
 Ulleungdo_Korea_UL13
 Qingdao_China_QD1_14
 Western_SouthKorea_H36
 Western_SouthKorea_H35
 Western_SouthKorea_H34
 Western_SouthKorea_H33
 Western_SouthKorea_H32
 Western_SouthKorea_H31
 Western_SouthKorea_H30
 Western_SouthKorea_H29
 Western_SouthKorea_H28
 Western_SouthKorea_H27
 Western_SouthKorea_H26
 Western_SouthKorea_H25
 Western_SouthKorea_H24
 Western_SouthKorea_H23
 Western_SouthKorea_H22
 Western_SouthKorea_H21
 Western_SouthKorea_H20
 Western_SouthKorea_H19
 Western_SouthKorea_H18
 Western_SouthKorea_H17
 Eastern_SouthKorea_H39
 Eastern_SouthKorea_H38
 Eastern_SouthKorea_H37
 Eastern_SouthKorea_H14
 Eastern_SouthKorea_H13
 Eastern_SouthKorea_H12
 Eastern_SouthKorea_H11
 Eastern_SouthKorea_H10
 Eastern_SouthKorea_H8
 Eastern_SouthKorea_H7
 Eastern_SouthKorea_H6
 Eastern_SouthKorea_H5
 Eastern_SouthKorea_H4
 Eastern_SouthKorea_H3
 Eastern_SouthKorea_H1
 Cambodia_I04
 Cambodia_I03
 Cambodia_I01
 ChinmenTao_Taiwan_I06
 ChinmenTao_Taiwan_I03
 ChinmenTao_Taiwan_I01
 Okinawa_Japan_I04
 Chilung_Taiwan_I05
 Chilung_Taiwan_I04
 Chilung_Taiwan_I01
 TianjinAndShandong_China_LH8
 Rushan_China_LH10
 Qingdao_China_LH14
 Qingdao_China_LH15
 Qingdao_China_LH16
 Qingdao_China_LH17
 Qingdao_China_LH19
 Lianyungang_China_LH20
 Nantong_China_LH23
 Nantong_China_LH24
 EastAsia_h9
 EastAsia_h11
 EastAsia_h12
 EastAsia_h13
 Oahu_Hawaii_h99
 NortheastAndEastChina_LH1
 Liaoning_China_LH2
 LiaoningAndShandong_China_LH3
 Huludao_China_LH4
 LiaoningAndShandong_China_LH6
 Dalian_China_LH7
 Kanagawa_Japan_Japan2_1
;
charset trust_always = 2 - 8 10 -143 145 -147 149 -220 222 -288 291 -429 431 -462;
exclude all;
include trust_always;
restore UniqueHaplotype;

END;
BEGIN ASSUMPTIONS;
	TYPESET * UNTITLED   =  unord:  1 -  553;

END;

BEGIN NOTES;

	TAXABITS   NAME = previousTaxon on = ;
	TAXABITS   NAME = newlyAddedTaxon on = ;

END;

BEGIN CODONS;
	CODESET * UNTITLED   =  universal:  1 -  553;


END;

BEGIN MESQUITECHARMODELS;
	ProbModelSet * UNTITLED   =  'Jukes-Cantor':  1 -  553;
END;

Begin MESQUITE;
		MESQUITESCRIPTVERSION 2;
		TITLE AUTO;
		tell ProjectCoordinator;
		timeSaved 1499351875230;
		getEmployee #mesquite.minimal.ManageTaxa.ManageTaxa;
		tell It;
			setID 0 3083912048579901579;
			tell It;
				setSelected  15;
				setDefaultOrder  0 1 2 3 4 5 6 7 8 9 10 11 138 139 12 13 14 15 16 17 18 19 20 21 22 23 24 25 26 27 28 29 30 31 32 33 34 35 36 37 38 39 40 41 42 43 44 45 46 47 48 49 50 51 52 53 54 55 56 57 58 59 60 61 62 63 64 65 66 67 68 69 70 71 72 73 74 75 76 77 78 79 80 81 82 83 84 85 86 87 88 89 90 91 92 93 94 95 96 97 98 99 100 101 102 103 104 105 106 107 108 109 110 111 112 113 114 115 116 117 118 119 120 121 122 123 124 125 126 127 128 129 130 131 132 133 134 135 136 137;
				attachments ;
			endTell;
		endTell;
		getEmployee #mesquite.charMatrices.ManageCharacters.ManageCharacters;
		tell It;
			setID 0 7511340730057590545;
			mqVersion 310;
			checksumv 0 3 4061752005 null  getNumChars 553 numChars 553 getNumTaxa 140 numTaxa 140   short true   bits 1152921504606846991   states 15   sumSquaresStatesOnly 1478699.0 sumSquares -3.0635430220413138E22 longCompressibleToShort false usingShortMatrix true   NumFiles 1 NumMatrices 1;
			mqVersion;
		endTell;
		getWindow;
		tell It;
			suppress;
			setResourcesState false false 200;
			setPopoutState 300;
			setExplanationSize 0;
			setAnnotationSize 0;
			setFontIncAnnot 0;
			setFontIncExp 0;
			setSize 1423 734;
			setLocation 8 23;
			setFont SanSerif;
			setFontSize 10;
			getToolPalette;
			tell It;
			endTell;
			desuppress;
		endTell;
		getEmployee  #mesquite.charMatrices.BasicDataWindowCoord.BasicDataWindowCoord;
		tell It;
			showDataWindow #7511340730057590545 #mesquite.charMatrices.BasicDataWindowMaker.BasicDataWindowMaker;
			tell It;
				getWindow;
				tell It;
					setExplanationSize 30;
					setAnnotationSize 20;
					setFontIncAnnot 0;
					setFontIncExp 0;
					setSize 1223 662;
					setLocation 8 23;
					setFont SanSerif;
					setFontSize 10;
					getToolPalette;
					tell It;
					endTell;
					setActive;
					setTool mesquite.charMatrices.BasicDataWindowMaker.BasicDataWindow.arrow;
					colorCells  #mesquite.charMatrices.ColorByState.ColorByState;
				tell It;
					setStateLimit 9;
					toggleUniformMaximum on;
				endTell;
					colorRowNames  #mesquite.charMatrices.TaxonGroupColor.TaxonGroupColor;
					colorColumnNames  #mesquite.charMatrices.CharGroupColor.CharGroupColor;
					colorText  #mesquite.charMatrices.NoColor.NoColor;
					setBackground White;
					toggleShowNames on;
					toggleShowTaxonNames on;
					toggleTight off;
					toggleThinRows off;
					toggleShowChanges off;
					toggleSeparateLines off;
					toggleShowStates on;
					toggleAutoWCharNames off;
					toggleAutoTaxonNames off;
					toggleShowDefaultCharNames off;
					toggleConstrainCW on;
					toggleBirdsEye off;
					toggleShowPaleGrid off;
					toggleShowPaleCellColors off;
					toggleShowPaleExcluded off;
					togglePaleInapplicable on;
					toggleShowBoldCellText off;
					toggleAllowAutosize off;
					toggleColorsPanel off;
					toggleLinkedScrolling on;
					toggleScrollLinkedTables off;
				endTell;
				showWindow;
				getWindow;
				tell It;
					forceAutosize;
				endTell;
				getEmployee #mesquite.charMatrices.AlterData.AlterData;
				tell It;
					toggleBySubmenus off;
				endTell;
				getEmployee #mesquite.charMatrices.ColorCells.ColorCells;
				tell It;
					setColor Red;
					removeColor off;
				endTell;
				getEmployee #mesquite.categ.StateNamesStrip.StateNamesStrip;
				tell It;
					showStrip off;
				endTell;
				getEmployee #mesquite.charMatrices.AnnotPanel.AnnotPanel;
				tell It;
					togglePanel off;
				endTell;
				getEmployee #mesquite.charMatrices.CharReferenceStrip.CharReferenceStrip;
				tell It;
					showStrip off;
				endTell;
				getEmployee #mesquite.charMatrices.QuickKeySelector.QuickKeySelector;
				tell It;
					autotabOff;
				endTell;
				getEmployee #mesquite.charMatrices.SelSummaryStrip.SelSummaryStrip;
				tell It;
					showStrip off;
				endTell;
				getEmployee #mesquite.align.AlignToDropped.AlignToDropped;
				tell It;
					gapCosts 8 3 2 2;
					subCosts  10 5 10 10 10 5 5 10 10 10 5 10;
				endTell;
				getEmployee #mesquite.molec.ColorByAA.ColorByAA;
				tell It;
					emphasizeDegeneracy off;
				endTell;
				getEmployee #mesquite.molec.SequenceInfoEditor.SequenceInfoEditor;
				tell It;
					panelOpen false;
				endTell;
			endTell;
		endTell;
		endTell;
end;
