# Supplementary material for: Out of Asia: mitochondrial evolutionary history of the globally introduced supralittoral isopod Ligia exotica
Source: PeerJ. 2018 Mar 12;6:e4337. doi: 10.7717/peerj.4337 (PMC5853605; doi:10.7717/peerj.4337)
Supplement: Supplemental Information 3 [file peerj-06-4337-s003.txt]

#NEXUS 

Begin data;
	Dimensions ntax=23 nchar=932;
	Format datatype=dna gap=- missing=?;
	Matrix
PortAransas_Texas_Aransas1_Aransas1    acctctttagcaggtagattctgcccaatggaacctaaatggccgcagtatcctgactgtgctaaggtagcataataatttgtctcttaattggaggctagcatgaatgaactgacgaagaaaagactgtctcagaggaagggggaaatttatatctaggtaaaaaatcctaggagttgtagagggacgataagaccctaaaagctttaccctttaagcctaagcttgtttaattctattaggcctgcagggttttcactggggcggtgactctataaactagagcaactgaaacaccttgagtgaacccaataaccttaactaagatatttaagtaagttactttagggataacagcgcaattctctgtgagagcccttattgaccagagagattacgacctcgatgttgaattgaagacttaaccagagcagcatttggtagaaactagagcagataatcctaaccaggcaacgagagatgtgaatatattagccctaggtaaaatttatacctgaatatattctatccaccagactcttaatcctgagagataaacaaggattagatacccttctatactcaggacccttcaggcagggtagtaactagctatgttcttcaaacccaaaggatttggcggtttcttatctaatcagaggaacctgtataataatcgaagctacacggtgcatcttaccagaggtaggcctgtataccgtcgtctagacagttctaaaaagatctctcgtcacgggatacagtaatggcagatcaaggtgcagcttactctggctggtatgggttacaatccagacagggctggatggctagtttataagcggcttaaaattggatttgacagtaataagtaaagacgtataaagatgctatgggaaacgtacatatcgcccgtcactctcactctaaat
Jetty_Veracruz_Mexico_CAR31_1_CAR31_1  acctctttagcaggtagattctgcccaatggaacctaaatggccgcagtatcctgactgtgctaaggtagcataataatttgtctcttaattggaggctagcatgaatgaactgacgaagaaaaaactgtctcagaggaaggggaaaatttatatctaggtaaaaaatcctaggagttgtagagggacgataagaccctaaaagctttaccctttaagcctgagcttgtttaattctattaggcctgcagggttttcactggggcggtgactctataaactagagcaactgaaacaccttgagtgaacccaataaccttaactaagatatttaagtaagttactttagggataacagcgcaattctctgtgagagcccttatcgaccagagagattacgacctcgatgttgaattgaagacttaaccagagcagcatttggtacaaactagagcagataatcctaaccaggcaacgagagatgtgaatatattagccctaggtaaaatttatacctgaatgtattctacccaccagactcttaatcctgagagataaacaaggattagatacccttctatacccaggacccttcaggcagggtagtaactagctatgttcttcaaacccaaaggatttggcggtttcttatctaatcagaggaacctgtataataatcgaagctacacggtgtatcttaccagaggcaggcctgtataccgtcgtctagacagttctaaaaagatctctcgtcatgggatacagtaatggcagatcaaggtgcagcttactctggctagtatgggttacaatccagacagggctggatggctagtttataagcggcttaaaattggatttgacagtaataagtaaagacgtataaagatgctatgagaaacgtacatatcgcccgtcactctcactctaaat
CalhetasBeach_Brazil_CAR34_1_CAR35_1   acctctctagcaggtagattctgcccaatggaacctaaatggccgcagtatcctgactgtgctaaggtagcataataatttgtctcttaattggaggctagcatgaatgaactgacgaagaaaagactgtctcagagggaggggaaaatttatatctaggtaaaaaatcctaggagttgtagagggacgataagaccctaaaagctttaccctttaagcctaagcttattaaattctattaggcctatagggttttcactggggcggtgactctataaactagagcaactcaaacaccttgagtgaatccaataaccttaactaagatactaaagtaagttactttagggataacagcgcaattctctgtgagagcccttatcgaccagagagattacgacctcgatgttgaattgaagacttaaccagagcagcatttggtagaaactagagcagataatcctaaccaggcaacgagagatgtgaatatattagccctaggtaaaatttatacctgaatgtattctacccaccagactcttaatcctgagagataaacaaggattagatacccttctatacccaggacccttcaggcagggtagtaactagctatgttcttcaaacccaaaggatttggcggtttcttaactaatcagaggaacctgtataataatcgaagctacacggtgcatcttaccagaggtaggcctgtataccgtcgtctagacagttctaaaaagacctctcgtcacgggatacagtaatggcagatcaaggtgcagcttcctctggctggtatgggttacaatccagacagggctggatggctagcttataagcggcttaaaattggatttgacagtaataagtaaagacgtataaagatgctatgagaaacgtacatatcgcccgtcactctcactctaaat
HiloHarbor_Hawaii_LexHilo1_LexHilo1    acctctctagcaggtagattctgcccaatggaacctaaatggccgcagtaccctgactgtgctaaggtagcataataatttgtctcttaattggaggctagcatgaatgaactgacgaagaaaagactgtctcagagggagggggaaatttatatctaggtaaaaaatcctaggagttgtagagggacgataagaccctaaaagctttaccctttaagcctaagcttattaaattctattaggcctatagggttttcactggggcggtgactctataaactagagcaactcaaacaccttgagtgaatccaataaccttaactaagatactaaagtaagttactttagggataacagcgcaattctctgtgagagcccttatcgaccagagagattacgacctcgatgttgaattgaagacttaaccagagcagcatttggtagaaactagagcagataatcctaaccaggcaacgagagatgtgaatatattagccctaggtaaaatttatacctgaatgtattctacccaccagactcttaatcctgagagataaacaaggattagatacccttctatacccaggacccttcaggcagggtagtaactagctatgttcttcaaacccaaaggatttggcggtttcttaactaatcagaggaacctgtataataatcgaagctacacggtgcatcttaccagaggtaggcctgtataccgtcgtctagacagttctaaaaagacctctcgtcacgggatacagtaatggcagatcaaggtgcagcttcctctggctggtatgggttacaatccagacagggctggatggctagcttataagcggcttaaaattggatttgacagtaataagtaaaaacgtataaagatgctatgagaaacgtacatatcgcccgtcactctcactctaaat
PearlHarbor_Hawaii_LexOah1_LexOah1     acctctctagcaggtagattctgcccaatggaacctaaatggccgcagtaccctgactgtgctaaggtagcataataatttgtctcttaattggaggctagcatgaatgaactgacgaagaaaagactgtctcagagggagggggaaatttatatctaggtaaaaaatcctaggagttgtagagggacgataagaccctaaaagctttaccctttaagcctaagcttattaaattctattaggcctatagggttttcactggggcggtgactctataaactagagcaactcaaacaccttgagtgaatccaataaccttaactaagatactaaagtaagttactttagggataacagcgcaattctctgtgagagcccttatcgaccagagagattacgacctcgatgttgaattgaagacttaaccagagcagcatttggtagaaactagagcagataatcctaaccaggcaacgagagatgtgaatatattagccctaggtaaaatttatacctgaatgtattctacccaccagactcttaatcctgagagataaacaaggattagatacccttctatacccaggacccttcaggcagggtagtaactagctatgttcttcaaacccaaaggatttggcggtttcttaactaatcagaggaacctgtataataatcgaagctacacggtgcatcttaccagaggtaggcctgtataccgtcgtctagacagttctaaaaagacctctcgtcacgggatacagtaatggcagatcaaggtgcagcttcctctggctggtatgggttacaatccagacagggctggatggctagcttataagcggcttaaaattggatttgacagtaataagtaaaaacgtataaagatgctatgagaaacgtacatatcgcccgtcactctcactctaaat
Vilankulos_Mozambique_EA_L1_1_EAL1_1   acctctttagcaggtagattctgcccaatggaacctaaatggccgcagtatcctgactgtgctaaggtagcataataatttgtctcttaattggaggctagcatgaatgaactgacgaagaaaagactgtctcagaggaagggggaaatttatatctaggtaaaaaatcctaggagttgtagagggacgataagaccctaaaagctttaccctttaagcctaagcttgtttaattctattaggcctgcagggttttcactggggcggtgactctataaactagagcaactgaaacaccttgagtgaacccaataaccttaactaagatatttaagtaagttactttagggataacagcgcaattctctgtgagagcccttatcgaccagagagattacgacctcgatgttgaattgaagacttaaccagagcagcatttggtagaaactagagcagataatcctaaccaggcaacgagagatgtgaatatattagccctaggtaaaatttatacctgaatatattctatacaccagactcttaatcctgagagataaacaaggattagatacccttctatacccaggacccttcaggcagggtagtaactagctatgttcttcaaacccaaaggatttggcggtttcttatctaatcagaggaacctgtataataatcgaagctacacggtgtatcttaccagaggtaggcctgtataccgtcgtctagacagttctaaaaagatctctcgtcacgggatacagtaatggcagatcaaggtgcagcttactctggctggtatgggttacaatccagacagggctggatggctagtttataagcggcttaaaattggatttgacagtaataagtaaagacgtataaagatgctatgagaaacgtacatatcgcccgtcactctcactctaaat
Beira_Mozambique_EA_L2_3_EAL2          acctctttagcaggtagattctgcccaatggaacctaaatggccgcagtatcctgactgtgctaaggtagcataataatttgtctcttaattggaggctagcatgaatgaactgacgaagaaaagactgtctcagaggaagggggaaatttatatctaggtaaaaaatcctaggagttgtagagggacgataagaccctaaaagctttaccctttaagcctaagcttgtttaattctattaggcctgcagggttttcactggggcggtgactctataaactagagcaactgaaacaccttgagtgaacccaataaccttaactaagatatttaagtaagttactttagggataacagcgcaattctctgtgagagcccttatcgaccagagagattacgacctcgatgttgaattgaagacttaaccagagcagcatttggtagaaactagagcagataatcctaaccaggcaacgagagatgtgaatatattagccctaggtaaaatttatacctgaatatattctatacaccagactcttaatcctgagagataaacaaggattagatacccttctatacccaggacccttcaggcagggtagtaactagctatgttcttcaaacccaaaggatttggcggtttcttatctaatcagaggaacctgtataataatcgaagctacacggtgtatcttaccagaggtaggcctgtataccgtcgtctagacagttctaaaaagatctctcgtcacgggatacagtaatggcagatcaaggtgcagcttactctggctggtatgggttacaatccagacagggctggatggctagtttataagcggcttaaaattggatttgacagtaataagtaaagacgtataaagatgctatgagaaacgtacatatcgcccgtcactctcactctaaat
Niigata_Japan_JNI17_JNI17              tcctttttagtaggtagattctgcccaatgagacttaaatggccgcagtatcctgactgtgctaaggtagcataataatttgtctcttaattggaggctagtatgaatgaactgacgaagaaaagactgtctcagagggaagagaaaatttatattcaggtaaaaaatcctgaaagctgtagagggacgataagaccctaaaagctttacccttaaagcctaagctcctatagctttattaggcctgtagggttttcactggggcggtgtctctgtaaaccagagcagttaaaacactctgagtgaatttaataaccttagctaaaatatttaagtaagttactttagggataacagcgcaattctctgtgagagcccttatcgaccagagagattacgacctcgatgttgaattgaagacttagccagagcagcatttggttaaaactagagcagataatcttactcaagcaacgagatatgtgaatgtactagccctaggtaaaatttatacctatgtacactccattaaccagactctcaatcctaggggataaacaaggattagatacccttctatacctaggaccctccaggcagggtagtaactagctatgtacttcaaacccaaaggatttggcggtttcttatctaatcagaggaacctgtacagtaatcgaagttacacgatacatcttaccagaggcaggcctgtataccgtcgtctagacagttctaagaggatctctcgccacgggatacagtaatggcagatcaaggtgcagcttactctggctggtatgggttacaatccagacagggttgggtggctagcttataagcggctttaaattggatttgacagtaataagtaaagatgtataaagatgctatgagaaacgtacatatcgcccgtcactctcacactaaat
Kanagawa_Japan_Japan2_1_Japan_2_1      aattttatagcaggtagattctgcccaatgaagcttaaatggccgcagtatcctgactgtgctaaggtagcataataacttgtctcttaattggaggctagaatgaatgaactgacgaagaaaaaactgtctcagaggtaaaaggaaatttatactcaggtaaaaaatcctgagagttgtagagggacgataagaccctaaaagctttaccctttcaacctaagcttatacagcactattaggtctacagggttttcactggggcggtgactctacaaactagagcaattaaaacaccttgagtgaacctaatgaccttaactaagataccaaaataagttactttagggataacagcgcaattctctgtaagagcccttatcgaccagagagattacgacctcgatgttgaattgaagacttagccaaagcagcatttggctgaaactagagcaggtaatctctaccaagcaaagagaagtatgaatgtgctagccctaggtaaaatttatacctacgcacatcctactagctagcctcttaaccctgagggataaacaaggattagatacccttctatacttaggaccctctaggcagggtagtaactagctatgttcttcaaacccaaaggatttggcggtttcttatctaatcagaggaacctgtatagtaatcgaagctacacggtagatcttaccagagggaggcctgtataccgtcgtctagacagtttcagaagaatctctcgccacgggacacattaatggcagatcaaggtgcagcttactctggctggtatgggttacaatccaaacaaggctggatagctagcttataagcagcttaaaattggatttgacagtaataagtaaggacatataaagatgctatgagaaacgtacatatcgcccgtcactctcacactaaat
Toyohashi_Japan_JTO2_JTO2              acctctctagcaggtagattctgcccaatggaacctaaatggccgcagtaccctgactgtgctaaggtagcataataatttgtctcttaattggaggctagcatgaatgaactgacgaagaaaagactgtctcagagggagggggaaatttatatctaggtaaaaaatcctaggagttgtagagggacgataagaccctaaaagctttaccctttaagcctaagcttattaaattctattaggcctatagggttttcactggggcggtgactctataaactagagcaactcaaacaccttgagtgaatccaataaccttaactaagatactaaagtaagttactttagggataacagcgcaattctctgtgagagcccttatcgaccagagagattacgacctcgatgttgaattgaagacttaaccagagcagcatttggtagaaactagagcagataatcctaaccaggcaacgagagatgtgaatatattagccctaggtaaaatttatacctgaatgtattctacccaccagactcttaatcctgagagataaacaaggattagatacccttctatacccaggacccttcaggcagggtagtaactagctatgttcttcaaacccaaaggatttggcggtttcttaactaatcagaggaacctgtataataatcgaagctacacggtgcatcttaccagaggtaggcctgtataccgtcgtctagacagttctaaaaagacctctcgtcacgggatacagtaatggcagatcaaggtgcagcttcctctggctggtatgggttacaatccagacagggctggatggctagcttataagcggcttaaaattggatttgacagtaataagtaaaaacgtataaagatgctatgagaaacgtacatatcgcccgtcactctcactctaaat
Fukuoka_Japan_JFU11_JFU11              tcctttttagtaggtagattctgcccaatgagacttaaatggccgcagtatcctgactgtgctaaggtagcataataatttgtctcttaattggaggctagtatgaatgaactgacgaagaaaagactgtctcagagggaagagaaaatttatattcaggtaaaaaatcctgaaagctgtagagggacgataagaccctaaaagctttacccttaaagcctaagctcctatagctttattaggcctgtagggttttcactggggcggtgtctctgtaaaccagagcagttaaaacactctgagtgaatttaataaccttagctaaaatatttaagtaagttactttagggataacagcgcaattctctgtgagagcccttatcgaccagagagattacgacctcgatgttgaattgaagacttagccagagcagcatttggttaaaactagagcagataatcttactcaagcaacgagatatgtgaatgtactagccctaggtaaaatttatacctatgtacactccattaaccagactctcaatcctaggggataaacaaggattagatacccttctatacctaggacccttcaggcagggtagtaactagctatgtacttcaaacccaaaggatttggcggtttcttatctaatcagaggaacctgtacagtaatcgaagttacacgatacatcttaccagaggcaggcctgtataccgtcgtctagacagttctaagaggatctctcgccacgggatacagtaatggcagatcaaggtgcagcttactctggctggtatgggttacaatccagacagggttgggtggctagcttataagcggctttaaattggatttgacagtaataagtaaagatgtataaagatgctatgagaaacgtacatatcgcccgtcactctcacactaaat
Otaru_Japan_JOR1_JOR1                  tctttcttagtaggtagattctgcccaatgaagcttaaatggccgcagtatcctgactgtgctaaggtagcataataacttgtctcttaattggaggctagaatgaatgaactgacgaagaaaatactgtctcaggggagaaagaaaatttatacccaggtaaaaaatcctgggagttgtagagggacgataagaccctaaaagctttaccctttaagcctaaaccgctatagcttagttaggtctgatgggttttcactggggcggtgactctactaactagagcaattaaaacactctgggtgaacctaataaccttgattgaaatccaaaactaagttactttagggataacagcgcaattctctgtaagagcccttatcgaccagagagattacgacctcgatgttgaattgaagacttaaccagagcagcatttggttgaaactagggcaggtaatcgccattaagcaacgagaggtgtaaatgtattagcactgggtaaaatttatacctaaatatgtttagttaaatagcctcctaaccttgagaaataaacaaggattagatacccttctatactcaagacccttcaggcagggtagtaactagctatgttcttcaaacccaaaggatttggcggtttcttatctaattagaggaacctgtacagtaatcgaagttacacgatcaatcttaccagagggaagcttgtataccgtcgtctagatagtcccagaagggcctttcgctatgggttacaataatggcagatcaaggtgcagcttactctggttggtatgggttacaatctagataaagctggatggctagtttataaacagcttaaaataggatttaacagtaataagcaagagtatataaagatgctatgagatacgtacatatcgcccgtcactctcacattaaat
Sendai_Japan_JSN7_JSN7                 tctttcttagtaggtagattctgcccaatgaagattaaatggccgcagtatcctgactgtgctaaggtagcataataacttgtctcttaattggaggctagaatgaatgaactgacgaagaaaatactgtctcaggggagaaagaaaatttatacccaggtaaaaaatcctgggagttgtagagggacgataagaccctaaaagctttaccctttaagcctaaaccgctatagcttagttaggtctgatgggttttcactggggcggtgactctactaactagagcaattaaaacactctgggtgaacctaataaccttgattgaaatccaaaactaagttactttagggataacagcgcaattctctgtaagagcccttatcgaccagagagattacgacctcgatgttgaattgaagacttaaccagagcagcatttggttgaaactagggcaggtaatcgccattaagcaacgagaggtgtaaatgtattagcactgggtaaaatttatacctaaatatgtttagttaaatagcctcctaaccttgagaaataaacaaggattagatacccttctatactcaagacccttcaggcagggtagtaactagctatgttcttcaaacccaaaggatttggcggtttctcatctaattagaggaacctgtacagtaatcgaagttacacgatcaatcttaccagagggaagcttgtataccgtcgtctagatagtcccagaagggcctttcgctatgggttacaataatggcagatcaaggtgcagcttactctggttggtatgggttacaatctagataaagctggatggctagtttataaacagcttaaaataggatttaacagtaataagcaagagtatataaagatgctatgagatacgtacatatcgcccgtcactctcacattaaat
Okinawa_Japan_TOYA4_TOYA4              acatttttagcaggtagattctgcccaatggaacctaaatggccgcagtatcctgactgtgctaaggtagcataataatttgtctcttaattggaggctagtatgaatgaactgacgaagaaaagtctgtctcgagggaaaggggaaatttatatctaggtaaaaaatcctaggagctgtagagggacgataagaccctaaaagctttacccttaaagcctaagcttgtgtaattatattaggcctgtagggttttcactggggcggtgcctctataaactagagcagctaaaacactctgagtgagcctaacaaccttagctaagataaacaagtaagttactttagggataacagcgcaattctctgtaagagcccttatcgaccagagagattacgacctcgatgttgaattgaagacttagccggagcagcatttggcaagaactagagcaggtaatcttaatcaggcaacgagagatttgaatatactagccctaggtaaaatttatacctgcgtgtattctacctactagcctcttaattctgagagataaacaaggattagatacccttctatactcagaacccctcaggcagggtagtaactagctatgttcttcaaacccaaaggatttggcggtttcttatctaatcagaggaacctgtatagtaatcgaagctacacggtacatcttaccagaggtaggcctgtataccgtcgtctagacagttctaaaaagatctctcgttatgggatataataatggcagatcaaggtgcagcttactctggctggtatgggttacaatccagatagggctggatggctagcttataagtagcttgaaataggatttgacagtaataagtgaagacgtataaagatgctatgagaaacgtacatatcgcccgtcactctcacgctaaat
Okinawa_Japan_OK2_7_OK2_7              acatttttagcaggtagattctgcccaatggaacctaaatggccgcagtatcctgactgtgctaaggtagcataataatttgtctcttaattggaggctagtatgaatgaactgacgaagaaaagtctgtctcgagggaaaggggaaatttatatctaggtaaaaaatcctaggagctgtagagggacgataagaccctaaaagctttacccttaaagcctaagcttgtgtaattatattaggcctgtagggttttcactggggcggtgcctctataaactagagcagctaaaacactctgagtgagcctaacaaccttagctaagataaacaagtaagttactttagggataacagcgcaattctctgtaagagcccttatcgaccagagagattacgacctcgatgttgaattgaagacttagccggagcagcatttggcaagaactagagcaggtaatcttaatcaggcaacgagagatttgaatatactagccctaggtaaaatttatacctgcgtgtattctacctactagcctcttaattctgagagataaacaaggattagatacccttctatactcagaacccctcaggcagggtagtaactagctatgttcttcaaacccaaaggatttggcggtttcttatctaatcagaggaacctgtatagtaatcgaagctacacggtacatcttaccagaggtaggcctgtataccgtcgtctagacagttctaaaaagatctctcgttatgggatataataatggcagatcaaggtgcagcttactctggctggtatgggttacaatccagatagggctggatggctagcttataagtagcttgaaataggatttgacagtaataagtgaagacgtataaagatgctatgagaaacgtacatatcgcccgtcactctcacgctaaat
Ulleungdo_Korea_UL13_UL13              tcctttttagtaggtagattctgcccaatgagacttaaatggccgcagtatcctgactgtgctaaggtagcataataatttgtctcttaattggaggctagtatgaatgaactgacgaagaaaagactgtctcagagggaagagaaaatttatattcaggtaaaaaatcctgaaagctgtagagggacgataagaccctaaaagctttacccttaaagcctaagctcctatagctttattaggcctgtagggttttcactggggcggtgtctctgtaaaccagagcagttaaaacactctgagtgaatttaataaccttagctaaaatatttaagtaagttactttagggataacagcgcaattctctgtgagagcccttatcgaccagagagattacgacctcgatgttgaattgaagacttagccagagcagcatttggttaaaactagagcagataatcttactcaagcaacgagatatgtgaatgtactagccctaggtaaaatttatacctatgtacactccattaaccagactctcaatcctaggggataaacaaggattagatacccttctatacctaggaccctccaggcagggtagtaactagctatgtacttcaaacccaaaggatttggcggtttcttatctaatcagaggaacctgtacagtaatcgaagttacacgatacatcttaccagaggcaggcctgtataccgtcgtctagacagttctaagaggatctctcgccacgggatacagtaatggcagatcaaggtgcagcttactctggctggtatgggttacaatccagacagggttgggtggctagcttataagcggctttaaattggatttgacagtaataagtaaagatgtataaagatgctatgagaaacgtacatatcgcccgtcactctcacactaaat
Boryeong_Korea_Daechen1_Daechen1       tcctttttagtaggtagattctgcccaatgagacttaaatggccgcagtatcctgactgtgctaaggtagcataataatttgtctcttaattggaggctagtatgaatgaactgacgaagaaaagactgtctcagagggaagagaaaatttatattcaggtaaaaaatcctgaaagctgtagagggacgataagaccctaaaagctttacccttaaagcctaagctcctatagctttattaggcctgtagggttttcactggggcggtgtctctgtaaaccagagcagttaaaacactctgagtgaatttaataaccttagctaaaatatttaagtaagttactttagggataacagcgcaattctctgtgagagcccttatcgaccagagagattacgacctcgatgttgaattgaagacttagccagagcagcatttggttaaaactagagcagataatcttactcaagcaacgagatatgtgaatgtactagccctaggtaaaatttatacctatgtacactccactaaccagactctcaatcctaggggataaacaaggattagatacccttctatacctaggaccctccaggcagggtagtaactagctatgtacttcaaacccaaaggatttggcggtttcttatctaatcagaggaacctgtacagtaatcgaagttacacgatacatcttaccagaggcaggcctgtataccgtcgtctagacagttctaagaggatctctcgccacgggatacagtaatggcagatcaaggtgcagcttactctggctggtatgggttacaatccagacagggttgggtggctagcttataagcggctttaaattggatttgacagtaataagtaaagatgtataaagatgctatgagaaacgtacatatcgcccgtcactctcacactaaat
Boryeong_Korea_BR26_BR26               tctttcttagtaggtagattctgcccaatgaagcttaaatggccgcagtatcctgactgtgctaaggtagcataataacttgtctcttaattggaggctagaatgaatgaactgacgaagaagatactgtctcaggggagaaagaaaatttatatccaggtaaaaaatcctgggagttgtagagggacgataagaccctaaaagctttaccctttaagcctaaaccgctatagcttatttaggtctaatgggttttcactggggcggtgactctactaactagagcaattaaaacactctgggtgaacctaataaccttgattgaaatccaaaactaagttactttagggataacagcgcaattctctgtaagagcccttatcgaccagagagattacgacctcgatgttgaattgaagacttaaccagagcagcatttggttgaaactagggcaggtaatcgccattaagcaacgagaggtgtaaatgtattagcactgggtaaaatttatacctaaatatgtttagttaaatagcctcctaaccttgagaaataaacaaggattagatacccttctatactcaagacccttcaggcagggtagtaactagctatgttcttcaaacccaaaggatttggcggtttcttatctaattagaggaacctgtacagtaatcgaagttacacgatcaatcttaccagagggaagcttgtataccgtcgtctagatagtcccagaagggcctttcgctatgggttacaataatggcagatcaaggtgcagcttactctggttggtatgggttacaatctagataaagctggatggctagtttataaacagcttaaaataggatttaacagtaataagcaagagtatataaagatgctatgagatacgtacatatcgcccgtcactctcacattaaat
Boseong_Korea_GH11_GH11                tctttcttagtaggtagattctgcccaatgaagcttaaatggccgcagtatcctgactgtgctaaggtagcataataacttgtctcttaattggaggctagaatgaatgaactgacgaagaagatactgtctcaggggagagagaaaatttatatccaggtaaaaaatcctgggagttgtagagggacgataagaccctaaaagctttaccctttaagcctaaaccgctatagcttagttaggtctaatgggttttcactggggcggtgactctactaactagagcaattaaaacactctgggtgaacctaataaccttgattgaaatccaaaactaagttactttagggataacagcgcaattctctgtaagagcccttatcgaccagagagattacgacctcgatgttgaattgaagacttaaccagagcagcatttggttgaaactagggcaggtaatcgccattaagcaacgagaggtgtaaatgtattagcactgggtaaaatttatacctaaatatgtttagttaaatagcctcctaaccttgagaaataaacaaggattagatacccttctatactcaagacccttcaggcagggtagtaactagctatgttcttcaaacccaaaggatttggcggtttcttatctaattagaggaacctgtacagtaatcgaagttacacgatcaatcttaccagagggaagcttgtataccgtcgtctagatagtcccagaagggcctttcgctatgggttacaataatggcagatcaaggtgcagcttactctggctggtatgggttacaatctagataaagctggatggctagtttataaacagcttaaaataggatttaacagtaataagcaagagtatataaagatgctatgagatacgtacatatcgcccgtcactctcacattaaat
Cheju_Korea_Cheju1_Cheju               ????????????????????????????????????????ggccgcagtatcctgactgtgctaaggtagcataataacttgtctcttaattggaggctagaatgaatgaactgacgaagaagatactgtctcaggggagaaagaaaatttatatccaggtaaaaaatcctgggagttgtagagggacgataagaccctaaaagctttacccttaaagcctaaaccgctatagcttagttaggtctaatgggttttcactggggcggtgactctactaactagagcaattaaaacactctgggtgaacctaataaccttgattgaaatccaaaactaagttactttagggataacagcgcaattctctgtaagagcccttatcgaccagagagattacgacctcgatgttgaattgaagacttaaccagag????????????????ctagggcaggtaatcgccattaagcaacgagaggtgtaaatgtattagcactgggtaaaatttatacctaaatatgtttagttaaatagcctcctaaccttgagaaataaacaaggattagatacccttctatactcaagacccttcaggcagggtagtaactagctatgttcttcaaacccaaaggatttggcggtttcttatctaattagaggaacctgtacagtaatcgaagttacacgatcaatcttaccagagggaagcttgtataccgtcgtctagatagtcccagaagggcctttcgctatgggttacaataatggcagatcaaggtgcagcttactctggttggtatgggttacaatctagataaagctggatggctagtttataaacagcttaaaataggatttaacagtaataagcaagagtatataaagatgctatgagatacgtacatatcgcccgtcactctcacattaaat
Lutao_Taiwan_tait_1_Tai_T_1            acctctctagcaggtagattctgcccaatggaacctaaatggccgcagtaccctgactgtgctaaggtagcataataatttgtctcttaattggaggctagcatgaatgaactgacgaagaaaagactgtctcagagggagggggaaatttatatctaggtaaaaaatcctaggagttgtagagggacgataagaccctaaaagctttaccctttaagcctaagcttattaaattctattaggcctatagggttttcactggggcggtgactctataaactagagcaactcaaacaccttgagtgaatccaataaccttaactaagatactaaagtaagttactttagggataacagcgcaattctctgtgagagcccttatcgaccagagagattacgacctcgatgttgaattgaagacttaaccagagcagcatttggtagaaactagagcagataatcctaaccaggcaacgagagatgtgaatatattagccctaggtaaaatttatacctgaatgtattctacccgccagactcttaatcctgagagataaacaaggattagatacccttctatacccaggacccttcaggcagggtagtaactagctatgttcttcaaacccaaaggatttggcggtttcttaactaatcagaggaacctgtataataatcgaagctacacggtgcatcttaccagaggtaggcctgtataccgtcgtctagacagttctaaaaagacctctcgtcacgggatacagtaatggcagatcaaggtgcagcttcctctggctggtatgggttacaatccagacagggctggatggctagcttataagcggcttaaaattggatttgacagtaataagtaaaaacgtataaagatgctatgagaaacgtacatatcgcccgtcactctcactctaaat
Qingdao_China_QD1_14_QD1_14            tcctttttagtaggtagattctgcccaatgagacttaaatggccgcagtatcctgactgtgctaaggtagcataataatttgtctcttaattggaggctagtatgaatgaactgacgaagaaaagactgtctcagagggaagagaaaatttatactcaggtaaaaaatcctgaaagctgtagagggacgataagaccctaaaagctttacccttaaagcctaagctcctatagctttattaggcctgtagggttttcactggggcggtgtctctgtaaaccagagcagttaaaacactctgagtgaatttaataaccttagctaaaatatttaagtaagttactttagggataacagcgcaattctctgtgagagcccttatcgaccagagagattacgacctcgatgttgaattgaagacttagccagagcagcatttggttaaaactagagcagataatcttactcaagcaacgagatatgtgaatgtactagccctaggtaaaatttatacctatgtacactccactaaccagactctcaatcctaggggataaacaaggattagatacccttctatacctaggaccctccaggcagggtagtaactagctatgtacttcaaacccaaaggatttggcggtttcttatctaatcagaggaacctgtacagtaatcgaagttacacgatacatcttaccagaggcaggcctgtataccgtcgtctagacagttctaagaggatctctcgccacgggatacagtaatggcagatcaaggtgcagcttactctggctggtatgggttacaatccagacagggttgggtggctagcttataagcggctttaaattggatttgacagtaataagtaaagatgtataaagatgctatgagaaacgtacatatcgcccgtcactctcacactaaat
Zhujiajien_China_ZH2_5_ZH2_3           tcctctttagcaggtagattctgcccaatggaacctaaatggccgcagtatcctgactgtgctaaggtagcataataatttgtctcttgattggaggctagcatgaatgaactgacgaagaaaagactgtctcagaggaaggggaaaatttatatctaggtaaaaaatcctaggagttgtagagggacgataagaccctaaaagctttaccctttaagcctaagcttgtttaattctattaggcctgtagggttttcactggggcggtgactctataaactagagcaactaaaacaccttgagtgaacctaataaccttaactaagatatctaagtaagttactttagggataacagcgcaattctctgtgagagcccttatcgaccagagagattacgacctcgatgttgaattgaagacttaaccagagcagcatttggtagaaactagagcagataatcctaaccaggcaacgagagatgtgaatatattagccctaggtaaaatttatacctgaatgtattctacccaccagactcttaatcctgagagataaacaaggattagatacccttctatacccaggacccctcaggcagggtagtaactagctatgttcttcaaacccaaaggatttggcggtttcttatctaatcagaggaacctgtatagtaatcgaagctacacggtgtatcttaccagaggcaggcctgtataccgtcgtctagacagttctaaaaagatctctcgtcacgggatacagtaatggcagatcaaggtgcagcttactctggctggtatgggttacaatccagacagggctggatggctagtttataagcggcttaaaattggatttgacagtaataagtaaagacgtataaagatgctatgagaaacgtacatatcgcccgtcactctcactctaaat
	;
End;

[The following lines can be used as an annotation file to replace taxon labels in FigTree
Name	TipLabel
PortAransas_Texas_Aransas1_Aransas1	D3_11_PortAransas_Texas_Aransas1_Aransas1
Jetty_Veracruz_Mexico_CAR31_1_CAR31_1	D3_14_Jetty_Veracruz_Mexico_CAR31_1_CAR31_1
CalhetasBeach_Brazil_CAR34_1_CAR35_1	D2_18_CalhetasBeach_Brazil_CAR34_1_CAR35_1
HiloHarbor_Hawaii_LexHilo1_LexHilo1	D2_20_HiloHarbor_Hawaii_LexHilo1_LexHilo1
PearlHarbor_Hawaii_LexOah1_LexOah1	D2_21_PearlHarbor_Hawaii_LexOah1_LexOah1
Vilankulos_Mozambique_EA_L1_1_EAL1_1	D3_23_Vilankulos_Mozambique_EA_L1_1_EAL1_1
Beira_Mozambique_EA_L2_3_EAL2	D3_24_Beira_Mozambique_EA_L2_3_EAL2 
Niigata_Japan_JNI17_JNI17	B_27_Niigata_Japan_JNI17_JNI17
Kanagawa_Japan_Japan2_1_Japan_2_1	A_28_Kanagawa_Japan_Japan2_1_Japan_2_1
Toyohashi_Japan_JTO2_JTO2	D2_29_Toyohashi_Japan_JTO2_JTO2
Fukuoka_Japan_JFU11_JFU11	B_30_Fukuoka_Japan_JFU11_JFU11
Otaru_Japan_JOR1_JOR1	Lcine_LcineX_Otaru_Japan_JOR1_JOR1
Sendai_Japan_JSN7_JSN7	Lcine_LcineXX_Sendai_Japan_JSN7_JSN7
Okinawa_Japan_TOYA4_TOYA4	C_31_Okinawa_Japan_TOYA4_TOYA4
Okinawa_Japan_OK2_7_OK2_7	C_32_Okinawa_Japan_OK2_7_OK2_7
Ulleungdo_Korea_UL13_UL13	B_38_Ulleungdo_Korea_UL13_UL13
Boryeong_Korea_Daechen1_Daechen1	B_39_Boryeong_Korea_Daechen1_Daechen1
Boryeong_Korea_BR26_BR26	Lcine_LcineXXX_Boryeong_Korea_BR26_BR26
Boseong_Korea_GH11_GH11	Lcine_LcineXXXX_Boseong_Korea_GH11_GH11
Cheju_Korea_Cheju1_Cheju	Lcine_LcineXXXXX_Cheju_Korea_Cheju1_Cheju
Lutao_Taiwan_tait_1_Tai_T_1	D2_58_Lutao_Taiwan_tait_1_Tai_T_1
Qingdao_China_QD1_14_QD1_14	B_85_Qingdao_China_QD1_14_QD1_14
Zhujiajien_China_ZH2_5_ZH2_3	D1?_86_Zhujiajien_China_ZH2_5_ZH2_3]
